# Supplementary material for: Myriad Mapping of nanoscale minerals reveals calcium carbonate hemihydrate in forming nacre and coral biominerals
Source: Nat Commun. 2024 Feb 28;15:1812. doi: 10.1038/s41467-024-46117-x (PMC10901822; doi:10.1038/s41467-024-46117-x)
Supplement: Supplementary file 5 — Supplementary Data 1 [file 41467_2024_46117_MOESM5_ESM.xlsx]

## Sheet: Cni16 spectra
0-photon energy (eV)	0-ACCH2O	1-photon energy (eV)	1-ACC	2-photon energy (eV)	2-CCHH	3-photon energy (eV)	3-MHC	4-photon energy (eV)	4-Vaterite	5-photon energy (eV)	5-Aragonite	6-photon energy (eV)	6-Calcite
340.665	0.163275	340.54	0.166274	340.502	0.148509	340.35	0.153917	339.853	0.160436	340.103	0.156624	340.125	0.159338
340.785	0.157245	340.64	0.161056	341.002	0.124601	340.85	0.130523	339.947	0.155398	340.197	0.151555	340.219	0.154268
340.909	0.151141	340.74	0.15589	341.503	0.102302	341.35	0.108792	340.04	0.150401	340.29	0.146527	340.314	0.149242
340.971	0.148094	340.84	0.15078	342.002	0.0817884	341.85	0.0889045	340.134	0.145447	340.383	0.141539	340.408	0.144261
341.028	0.145328	340.94	0.145724	342.502	0.0633072	342.36	0.0707776	340.227	0.140535	340.476	0.136593	340.503	0.139324
341.147	0.139636	341.04	0.140724	343.008	0.0470265	342.86	0.0554828	340.32	0.135665	340.57	0.131688	340.597	0.134431
341.27	0.133829	341.14	0.135781	343.503	0.0340802	343.35	0.0433748	340.414	0.130838	340.663	0.126824	340.692	0.129585
341.392	0.128162	341.24	0.130895	344.002	0.0250466	343.85	0.034727	340.507	0.126054	340.756	0.122002	340.786	0.124784
341.453	0.12538	341.34	0.126068	344.505	0.0220182	344.35	0.0310436	340.601	0.121314	340.849	0.117223	340.881	0.12003
341.516	0.122516	341.44	0.121299	345.001	0.0299296	344.86	0.0345157	340.694	0.116618	340.943	0.112486	340.975	0.115322
341.64	0.117001	341.54	0.116591	345.104	0.0339901	344.95	0.0361344	340.788	0.111965	341.036	0.107791	341.07	0.110662
341.761	0.111691	341.64	0.111944	345.202	0.0392072	345.05	0.0383652	340.881	0.107358	341.129	0.10314	341.165	0.10605
341.882	0.106459	341.74	0.107358	345.303	0.0462711	345.16	0.0413971	340.974	0.102795	341.222	0.0985326	341.259	0.101486
342.006	0.101244	341.84	0.102836	345.403	0.0557878	345.25	0.0443746	341.068	0.0982784	341.316	0.093969	341.354	0.0969714
342.069	0.0986325	341.94	0.0983788	345.502	0.0686102	345.36	0.048689	341.161	0.0938073	341.409	0.0894498	341.448	0.0925065
342.131	0.0960721	342.04	0.093987	345.601	0.0866602	345.45	0.0528311	341.255	0.0893826	341.502	0.0849755	341.543	0.0880921
342.253	0.0911665	342.14	0.0896623	345.702	0.113579	345.55	0.058155	341.348	0.0850048	341.595	0.0805465	341.637	0.0837289
342.371	0.0865289	342.24	0.0854065	345.801	0.153491	345.65	0.0643275	341.441	0.0806746	341.689	0.0761633	341.732	0.0794178
342.49	0.0819718	342.34	0.0812209	345.902	0.214288	345.75	0.0714559	341.535	0.0763925	341.782	0.0718266	341.826	0.0751595
342.551	0.0797065	342.44	0.0771073	346.001	0.290355	345.85	0.0796664	341.628	0.072159	341.875	0.0675368	341.921	0.0709551
342.612	0.0774308	342.54	0.0730674	346.102	0.342361	345.95	0.0891078	341.722	0.0679749	341.969	0.0632946	342.015	0.0668054
342.733	0.0730571	342.64	0.0691033	346.202	0.323734	346.05	0.0999566	341.815	0.0638409	342.062	0.0591007	342.11	0.0627116
342.855	0.0687648	342.74	0.065217	346.303	0.274426	346.15	0.112424	341.909	0.0597577	342.155	0.0549558	342.204	0.0586747
342.979	0.0645792	342.84	0.0614109	346.402	0.243352	346.25	0.126763	342.002	0.0557261	342.248	0.0508607	342.299	0.0546961
343.103	0.060547	342.94	0.0576875	346.504	0.237947	346.36	0.145065	342.095	0.0517469	342.342	0.0468161	342.394	0.0507769
343.166	0.0585516	343.04	0.0540495	346.603	0.255892	346.45	0.162346	342.189	0.0478211	342.435	0.0428229	342.488	0.0469187
343.227	0.0566727	343.14	0.0505	346.701	0.296547	346.56	0.186811	342.282	0.0439495	342.528	0.0388822	342.583	0.0431229
343.348	0.0530298	343.24	0.0470419	346.802	0.369403	346.65	0.210058	342.376	0.0401333	342.621	0.0349949	342.677	0.0393912
343.469	0.0495831	343.34	0.0436787	346.902	0.481875	346.75	0.23996	342.469	0.0363736	342.715	0.0311621	342.772	0.0357254
343.589	0.0463703	343.44	0.0404139	347.004	0.63001	346.86	0.278818	342.562	0.0326715	342.808	0.0273849	342.866	0.0321274
343.71	0.0433047	343.54	0.0372517	347.102	0.730596	346.95	0.316246	342.656	0.0290282	342.901	0.0236648	342.961	0.0285993
343.771	0.0418204	343.64	0.0341964	347.203	0.734695	347.05	0.365087	342.749	0.0254452	342.994	0.020003	343.055	0.0251434
343.834	0.040363	343.74	0.031253	347.303	0.73138	347.16	0.429645	342.843	0.0219239	343.088	0.0164011	343.15	0.0217623
343.955	0.0377279	343.84	0.0284266	347.403	0.785486	347.26	0.500555	342.936	0.018466	343.181	0.0128607	343.244	0.0184585
344.074	0.035369	343.94	0.0257234	347.503	0.880522	347.35	0.576637	343.029	0.015073	343.274	0.00938353	343.339	0.0152352
344.195	0.0332383	344.04	0.0231497	347.601	0.963401	347.45	0.6778	343.123	0.0117468	343.367	0.00597163	343.434	0.0120957
344.254	0.0322853	344.14	0.0207124	347.703	1.02351	347.56	0.813605	343.216	0.00848946	343.461	0.00262708	343.528	0.00904337
344.381	0.0304781	344.24	0.018419	347.802	1.09931	347.65	0.947268	343.31	0.0053031	343.554	-0.000647795	343.623	0.00608238
344.441	0.029754	344.34	0.0162783	347.902	1.22607	347.75	1.12238	343.403	0.00219004	343.647	-0.00385043	343.717	0.00321708
344.561	0.0285216	344.44	0.0142997	348.002	1.39865	347.85	1.32555	343.497	-0.000847171	343.74	-0.00697802	343.812	0.00045234
344.687	0.0276173	344.54	0.0124938	348.103	1.58643	347.96	1.57419	343.59	-0.00380576	343.834	-0.0100274	343.906	-0.00220643
344.809	0.0271422	344.64	0.0108724	348.201	1.74028	348.06	1.8058	343.683	-0.00668271	343.927	-0.0129953	344.001	-0.00475318
344.867	0.0270679	344.74	0.00944856	348.302	1.83201	348.16	2.01624	343.777	-0.00947472	344.02	-0.0158777	344.095	-0.00718115
344.991	0.0272685	344.84	0.00823807	348.401	1.87057	348.26	2.17976	343.87	-0.0121782	344.114	-0.0186705	344.19	-0.00948277
345.052	0.0275561	344.94	0.00725688	348.503	1.91614	348.36	2.28839	343.964	-0.0147891	344.207	-0.0213688	344.284	-0.0116495
345.172	0.0285339	345.04	0.0065236	348.602	2.03636	348.46	2.36495	344.057	-0.0173031	344.3	-0.0239674	344.379	-0.0136716
345.293	0.030119	345.14	0.00605944	348.703	2.30712	348.55	2.44808	344.15	-0.0197155	344.393	-0.0264603	344.474	-0.0155381
345.417	0.0324476	345.24	0.0058885	348.804	2.81229	348.66	2.64191	344.244	-0.0220207	344.487	-0.0288407	344.568	-0.0172365
345.48	0.0339264	345.34	0.00603824	348.903	3.65574	348.75	2.9454	344.337	-0.024213	344.58	-0.031101	344.663	-0.0187523
345.54	0.0355527	345.44	0.00654011	349.002	4.98784	348.85	3.53183	344.431	-0.0262858	344.673	-0.0332323	344.757	-0.0200689
345.661	0.0394997	345.54	0.00743022	349.103	6.74392	348.95	4.50892	344.524	-0.0282316	344.766	-0.0352246	344.852	-0.0211669
345.779	0.0443529	345.64	0.00875041	349.204	8.11386	349.05	5.94146	344.618	-0.0300423	344.86	-0.0370663	344.946	-0.0220236
345.897	0.0502812	345.74	0.0105513	349.303	7.91656	349.15	7.45346	344.711	-0.0317087	344.953	-0.0387441	345.041	-0.0226124
345.957	0.0537827	345.84	0.0128876	349.402	6.37996	349.25	8.09716	344.804	-0.0332203	345.046	-0.0402422	345.135	-0.0229014
346.081	0.0622663	345.94	0.0158253	349.502	4.70828	349.35	7.2407	344.898	-0.0345653	345.139	-0.0415422	345.23	-0.0228525
346.142	0.0670879	346.04	0.0194426	349.603	3.43768	349.45	5.64864	344.991	-0.0357302	345.233	-0.0426222	345.324	-0.0224194
346.264	0.0782462	346.14	0.023832	349.702	2.60464	349.56	4.10207	345.085	-0.0366997	345.326	-0.0434561	345.419	-0.0215452
346.388	0.0919888	346.24	0.0291038	349.802	2.05613	349.66	3.11917	345.178	-0.0374561	345.419	-0.0440123	345.513	-0.0201591
346.512	0.108729	346.34	0.0353906	349.903	1.68604	349.75	2.5146	345.271	-0.0379788	345.512	-0.0442522	345.608	-0.0181715
346.573	0.118293	346.44	0.0428529	350.003	1.4424	349.86	2.01996	345.365	-0.0382439	345.606	-0.044128	345.703	-0.015467
346.636	0.129192	346.54	0.0516886	350.103	1.27833	349.95	1.74853	345.458	-0.0382234	345.699	-0.04358	345.797	-0.0118939
346.758	0.153835	346.64	0.0621435	350.202	1.17043	350.06	1.52451	345.552	-0.037884	345.792	-0.042532	345.892	-0.00724814
346.876	0.182883	346.74	0.0745127	350.302	1.10472	350.15	1.40352	345.645	-0.0371858	345.886	-0.0408855	345.986	-0.00124768
346.993	0.218448	346.84	0.0891712	350.402	1.07315	350.26	1.31124	345.738	-0.0360804	345.979	-0.0385101	346.081	0.00650943
347.115	0.264463	346.94	0.106593	350.504	1.07197	350.36	1.26929	345.832	-0.0345084	346.072	-0.0352298	346.175	0.0166159
347.179	0.292746	347.04	0.127385	350.602	1.0996	350.45	1.26064	345.925	-0.0323956	346.165	-0.030801	346.27	0.0299788
347.242	0.324414	347.14	0.152328	350.702	1.15873	350.55	1.2811	346.019	-0.029647	346.259	-0.0248765	346.364	0.0480382
347.367	0.399715	347.24	0.182438	350.802	1.25391	350.65	1.33341	346.112	-0.0261385	346.352	-0.0169453	346.459	0.0731473
347.486	0.489688	347.34	0.21905	350.902	1.3931	350.76	1.43089	346.206	-0.0217021	346.445	-0.00623049	346.553	0.109137
347.603	0.598795	347.44	0.263945	351.003	1.58714	350.85	1.5463	346.299	-0.0161009	346.538	0.00849267	346.648	0.161555
347.664	0.663101	347.54	0.319463	351.103	1.84747	350.95	1.71897	346.392	-0.00898307	346.632	0.0292115	346.743	0.234254
347.784	0.805965	347.64	0.388607	351.203	2.17756	351.06	1.97268	346.486	0.000212964	346.725	0.0591751	346.837	0.313264
347.847	0.884655	347.74	0.475169	351.302	2.54659	351.15	2.23611	346.579	0.0124675	346.818	0.103347	346.932	0.354707
347.968	1.03204	347.84	0.583513	351.402	2.89457	351.25	2.58628	346.673	0.0297015	346.911	0.166881	347.026	0.349915
348.089	1.15539	347.94	0.717638	351.503	3.10783	351.36	3.01488	346.766	0.0562197	347.005	0.244381	347.121	0.350947
348.211	1.25216	348.04	0.878703	351.601	3.14429	351.46	3.38448	346.859	0.102681	347.098	0.299912	347.215	0.391205
348.271	1.29672	348.14	1.06051	351.702	3.08716	351.55	3.63666	346.953	0.18733	347.191	0.301485	347.31	0.46098
348.332	1.34834	348.24	1.24538	351.803	3.06798	351.66	3.79483	347.046	0.249164	347.284	0.285083	347.404	0.516586
348.457	1.50112	348.34	1.40916	351.903	3.18803	351.75	3.83327	347.14	0.214319	347.378	0.294942	347.499	0.569807
348.578	1.76669	348.44	1.54318	352	3.49732	351.86	3.88351	347.233	0.21244	347.471	0.344187	347.593	0.67608
348.697	2.21433	348.54	1.67594	352.103	4.09489	351.95	4.02417	347.327	0.256792	347.564	0.427592	347.688	0.86307
348.819	2.99558	348.64	1.87029	352.202	5.01301	352.05	4.37631	347.42	0.337567	347.657	0.515876	347.783	1.1419
348.881	3.5775	348.74	2.21103	352.303	6.39239	352.16	5.10316	347.513	0.439439	347.751	0.554399	347.877	1.48614
348.944	4.32555	348.84	2.81259	352.402	8.10348	352.25	6.04834	347.607	0.523456	347.844	0.523287	347.972	1.76642
349.067	6.29532	348.94	3.84904	352.501	9.52382	352.36	7.70959	347.7	0.584828	347.937	0.470174	348.066	1.79371
349.188	8.10036	349.04	5.51056	352.603	9.94417	352.45	9.17692	347.794	0.680669	348.031	0.444975	348.161	1.57202
349.308	8.20266	349.14	7.57709	352.702	9.10032	352.56	10.3233	347.887	0.852837	348.124	0.471353	348.255	1.29424
349.369	7.46508	349.24	8.77389	352.803	7.5491	352.66	10.1554	347.98	1.09946	348.217	0.566648	348.35	1.09048
349.484	5.57269	349.34	7.77767	352.904	6.00831	352.76	8.92706	348.074	1.3383	348.31	0.750192	348.444	0.989296
349.547	4.63503	349.44	5.72186	353.002	4.81696	352.85	7.48327	348.167	1.41049	348.404	0.979933	348.539	0.986147
349.671	3.24967	349.54	4.00971	353.102	3.91254	352.95	6.0054	348.261	1.28927	348.497	1.06635	348.633	1.0813
349.792	2.39343	349.64	2.87938	353.203	3.24423	353.05	4.83873	348.354	1.12979	348.59	1.0225	348.728	1.29382
349.915	1.85035	349.74	2.16544	353.303	2.76628	353.15	3.9705	348.448	1.04607	348.683	1.06632	348.822	1.6736
349.977	1.65525	349.84	1.70876	353.402	2.41187	353.25	3.33287	348.541	1.06802	348.777	1.28352	348.917	2.32439
350.038	1.50172	349.94	1.40971	353.502	2.1441	353.36	2.82138	348.634	1.20523	348.87	1.73684	349.012	3.42404
350.161	1.27928	350.04	1.21064	353.604	1.93471	353.45	2.50753	348.728	1.48406	348.963	2.57632	349.106	5.07577
350.282	1.13787	350.14	1.0784	353.702	1.77686	353.55	2.23725	348.821	1.96824	349.056	4.04675	349.201	6.9225
350.402	1.05305	350.24	0.993323	353.802	1.64849	353.66	2.00876	348.915	2.78642	349.15	6.26367	349.295	7.46014
350.522	1.01109	350.34	0.944313	353.902	1.54483	353.76	1.84638	349.008	4.14849	349.243	8.15322	349.39	6.02475
350.581	1.00402	350.44	0.92547	354.004	1.45856	353.85	1.72771	349.101	6.12876	349.336	7.32343	349.484	4.1986
350.639	1.00569	350.54	0.934618	354.102	1.38974	353.96	1.60945	349.195	8.03829	349.429	4.99283	349.579	2.8896
350.763	1.03846	350.64	0.972729	354.202	1.33095	354.05	1.52971	349.288	8.05774	349.523	3.22578	349.673	2.07035
350.889	1.11827	350.74	1.04395	354.302	1.28126	354.15	1.45513	349.382	6.17985	349.616	2.17779	349.768	1.56073
351.011	1.25173	350.84	1.15599	354.403	1.2389	354.25	1.39231	349.475	4.25059	349.709	1.56458	349.862	1.23481
351.131	1.45597	350.94	1.32038	354.503	1.20251	354.35	1.33893	349.568	2.94004	349.803	1.19092	349.957	1.02001
351.19	1.58851	351.04	1.55042	354.603	1.17104	354.46	1.28898	349.662	2.12628	349.896	0.952668	350.052	0.875436
351.252	1.7514	351.14	1.85088	354.702	1.14413	354.55	1.2537	349.755	1.61755	349.989	0.795051	350.146	0.777692
351.377	2.11379	351.24	2.19204	354.803	1.12009	354.66	1.21621	349.849	1.2898	350.082	0.688262	350.241	0.713175
351.496	2.39394	351.34	2.47793	354.903	1.09894	354.75	1.18939	349.942	1.07231	350.176	0.615424	350.335	0.674063
351.616	2.51575	351.44	2.58652	355.004	1.08025	354.85	1.16302	350.036	0.925061	350.269	0.566709	350.43	0.656271
351.739	2.60387	351.54	2.50814	355.502	1.01377	355.35	1.06943	350.129	0.824906	350.362	0.536396	350.524	0.658522
351.8	2.69784	351.64	2.36857	356.002	0.974377	355.85	1.01467	350.222	0.758161	350.455	0.52138	350.619	0.682194
351.861	2.85128	351.74	2.29475	356.501	0.950322	356.36	0.980423	350.316	0.716713	350.549	0.520475	350.713	0.731919
351.987	3.40009	351.84	2.35346	357.001	0.935691	356.85	0.959873	350.409	0.69596	350.642	0.534218	350.808	0.817302
352.109	4.33547	351.94	2.5817	357.503	0.927411	357.36	0.946854	350.503	0.693764	350.735	0.565106	350.902	0.956652
352.227	5.74674	352.04	3.02516	358.003	0.923721	357.85	0.939981	350.596	0.710005	350.828	0.618326	350.997	1.18466
352.286	6.68604	352.14	3.76406	358.506	0.923483	358.35	0.93718	350.689	0.746602	350.922	0.703028	351.092	1.56626
352.414	8.95415	352.24	4.92955	359.002	0.925976	358.86	0.937735	350.783	0.807967	351.015	0.833481	351.186	2.20625
352.473	9.76226	352.34	6.67625	359.502	0.930759	359.35	0.940903	350.876	0.902038	351.108	1.02538	351.281	3.14577
352.596	10.1003	352.44	8.74823					350.97	1.04204	351.201	1.27005	351.375	3.86207
352.72	8.64915	352.54	10.1702					351.063	1.24884	351.295	1.47781	351.47	3.48911
352.841	6.70568	352.64	9.93024					351.157	1.55129	351.388	1.53112	351.564	2.61894
352.9	5.84654	352.74	8.28314					351.25	1.97268	351.481	1.4977	351.659	2.00565
352.962	5.0865	352.84	6.40285					351.343	2.46996	351.574	1.53533	351.753	1.70452
353.081	3.96434	352.94	4.90819					351.437	2.83335	351.668	1.66026	351.848	1.62179
353.203	3.17685	353.04	3.85216					351.53	2.81686	351.761	1.71276	351.942	1.70526
353.33	2.61736	353.14	3.12443					351.624	2.52028	351.854	1.67568	352.037	1.95309
353.392	2.41022	353.24	2.61767					351.717	2.23214	351.948	1.73156	352.132	2.41248
353.511	2.10071	353.34	2.25677					351.81	2.0941	352.041	1.97332	352.226	3.19864
353.572	1.97502	353.44	1.9932					351.904	2.13079	352.134	2.4609	352.321	4.53576
353.695	1.77329	353.54	1.79595					351.997	2.3503	352.227	3.31939	352.415	6.58624
353.817	1.62053	353.64	1.64515					352.091	2.78768	352.321	4.79627	352.51	8.96199
353.937	1.50446	353.74	1.52738					352.184	3.52643	352.414	7.06546	352.604	10.2099
353.996	1.45682	353.84	1.43376					352.277	4.72247	352.507	9.56599	352.699	8.98807
354.056	1.41348	353.94	1.35817					352.371	6.5532	352.6	10.4209	352.793	6.69967
354.176	1.33931	354.04	1.29627					352.464	8.74852	352.694	8.65537	352.888	4.83988
354.296	1.27882	354.14	1.24498					352.558	10.3714	352.787	6.24847	352.982	3.61687
354.419	1.22745	354.24	1.20199					352.651	10.1489	352.88	4.47867	353.077	2.83905
354.543	1.18451	354.34	1.16563					352.745	8.33274	352.973	3.35703	353.171	2.33344
354.604	1.16623	354.44	1.13459					352.838	6.31232	353.067	2.65225	353.266	1.99281
354.665	1.14933	354.54	1.10791					352.931	4.76356	353.16	2.1953	353.361	1.75485
354.786	1.11926	354.64	1.08479					353.025	3.70195	353.253	1.88718	353.455	1.58304
354.907	1.0938	354.74	1.06464					353.118	2.98645	353.346	1.67149	353.55	1.45533
355.026	1.07209	354.84	1.04698					353.212	2.49612	353.44	1.51541	353.644	1.35802
355.085	1.0623	354.94	1.03142					353.305	2.15101	353.533	1.39917	353.739	1.28223
355.203	1.04478	355.04	1.01765					353.398	1.90122	353.626	1.31044	353.833	1.2221
355.265	1.03653	355.14	1.00541					353.492	1.7156	353.72	1.24125	353.928	1.17361
355.386	1.02176	355.24	0.994505					353.585	1.57438	353.813	1.1863	354.022	1.13394
355.509	1.00868	355.34	0.98475					353.679	1.46467	353.906	1.14195	354.117	1.10109
355.633	0.996971	355.44	0.976003					353.772	1.37787	353.999	1.10567	354.211	1.07358
355.695	0.991653	355.54	0.96814					353.866	1.30807	354.093	1.07561	354.306	1.05031
355.752	0.986995	355.64	0.961056					353.959	1.25115	354.186	1.05044	354.401	1.03047
355.869	0.978336	355.74	0.954664					354.052	1.20413	354.279	1.02916	354.495	1.01342
355.989	0.970352	355.84	0.948889					354.146	1.16487	354.372	1.01102	354.59	0.998676
356.113	0.963051	355.94	0.943666					354.239	1.13176	354.466	0.99545	354.684	0.98584
356.233	0.956783	356.04	0.93894					354.333	1.1036	354.559	0.981987	354.779	0.97461
356.29	0.954029	356.14	0.934662					354.426	1.07944	354.652	0.970281	354.873	0.96474
356.35	0.951263	356.24	0.930792					354.519	1.05859	354.745	0.960051	354.968	0.95603
356.472	0.946164	356.34	0.927292					354.613	1.04047	354.839	0.951071	355.062	0.948316
356.594	0.941606	356.44	0.924129					354.706	1.02464	354.932	0.943156	355.157	0.941463
356.717	0.937536	356.54	0.921276					354.8	1.01074	355.025	0.936157	355.251	0.935361
356.841	0.933885	356.64	0.918706					354.893	0.998489	355.118	0.929951	355.346	0.929916
356.904	0.93221	356.74	0.916399					354.986	0.987639	355.212	0.924434	355.441	0.925048
356.961	0.930773	356.84	0.914334					355.08	0.977999	355.305	0.919521	355.535	0.920694
357.079	0.928088	356.94	0.912494					355.173	0.969411	355.398	0.91514	355.63	0.916794
357.2	0.925651	357.04	0.910863					355.267	0.961739	355.491	0.91123	355.724	0.913302
357.322	0.923517	357.14	0.909428					355.36	0.95487	355.585	0.907739	355.819	0.910176
357.443	0.921697	357.24	0.908176					355.454	0.94871	355.678	0.904622	355.913	0.907381
357.503	0.920896	357.34	0.907095					355.547	0.943177	355.771	0.901842	356.008	0.904884
357.562	0.920165	357.44	0.906175					355.64	0.938204	355.865	0.899365	356.102	0.902659
357.684	0.918856	357.54	0.905408					355.734	0.93373	355.958	0.897163	356.197	0.900683
357.806	0.917774	357.64	0.904783					355.827	0.929704	356.051	0.895212	356.291	0.898935
357.929	0.916917	357.74	0.904295					355.921	0.926084	356.144	0.89349	356.386	0.897397
358.054	0.916261	357.84	0.903936					356.014	0.922829	356.238	0.891977	356.48	0.896052
358.118	0.916009	357.94	0.9037					356.107	0.919906	356.331	0.890657	356.575	0.894886
358.174	0.915828	358.04	0.903582					356.201	0.917288	356.424	0.889515	356.67	0.893887
358.291	0.915579	358.14	0.903575					356.294	0.914946	356.517	0.888538	356.764	0.893043
358.412	0.91549	358.24	0.903675					356.388	0.912859	356.611	0.887715	356.859	0.892345
358.537	0.915572	358.34	0.903878					356.481	0.911007	356.704	0.887035	356.953	0.891783
358.66	0.915815	358.44	0.90418					356.575	0.909372	356.797	0.886489	357.048	0.891349
358.72	0.91599	358.54	0.904577					356.668	0.907938	356.89	0.886069	357.142	0.891035
358.778	0.916194	358.64	0.905065					356.761	0.90669	356.984	0.885767	357.237	0.890836
358.896	0.916708	358.74	0.905641					356.855	0.905616	357.077	0.885577	357.331	0.890746
359.017	0.917369	358.84	0.906303					356.948	0.904705	357.17	0.885493	357.426	0.890758
359.138	0.918165	358.94	0.907048					357.042	0.903947	357.263	0.885508	357.52	0.890868
359.198	0.918606	359.04	0.907873					357.135	0.903332	357.357	0.885619	357.615	0.891072
359.26	0.91909	359.14	0.908776					357.228	0.902851	357.45	0.885821	357.71	0.891365
359.382	0.920143	359.24	0.909755					357.322	0.902498	357.543	0.88611	357.804	0.891744
359.502	0.921289	359.34	0.910807					357.415	0.902266	357.637	0.886482	357.899	0.892206
359.622	0.922556	359.44	0.911932					357.509	0.902147	357.73	0.886933	357.993	0.892747
359.683	0.923245	359.54	0.913126					357.602	0.902138	357.823	0.887462	358.088	0.893364
359.807	0.924714	359.64	0.914389					357.695	0.902232	357.916	0.888064	358.182	0.894055
359.869	0.92549	359.74	0.915719					357.789	0.902425	358.01	0.888737	358.277	0.894818
359.989	0.927082	359.84	0.917115					357.882	0.902712	358.103	0.889479	358.371	0.89565
360.109	0.92877	359.94	0.918575					357.976	0.90309	358.196	0.890288	358.466	0.896548
360.233	0.930611	360.04	0.920099					358.069	0.903555	358.289	0.891162	358.56	0.897513
		360.14	0.921684					358.163	0.904103	358.383	0.892098	358.655	0.898541
		360.24	0.92333					358.256	0.904732	358.476	0.893096	358.75	0.89963
		360.34	0.925035					358.349	0.905439	358.569	0.894153	358.844	0.90078
		360.44	0.926784					358.443	0.90622	358.662	0.895268	358.939	0.901989
								358.536	0.907075	358.756	0.89644	359.033	0.903256
								358.63	0.908	358.849	0.897667	359.128	0.90458
								358.723	0.908993	358.942	0.898949	359.222	0.905958
								358.816	0.910053	359.035	0.900284	359.317	0.907391
								358.91	0.911177	359.129	0.901671	359.411	0.908878
								359.003	0.912364	359.222	0.903109	359.506	0.910417
								359.097	0.913613	359.315	0.904598	359.6	0.912007
								359.19	0.914922	359.408	0.906136	359.695	0.913648
								359.284	0.916289	359.502	0.907723	359.789	0.91534
								359.377	0.917714	359.595	0.909359	359.884	0.91708
								359.47	0.919196	359.688	0.911041	359.979	0.91887
								359.564	0.920732	359.782	0.912771
								359.657	0.922323	359.875	0.914546
								359.751	0.923966	359.968	0.916367
