# Supplementary material for: Myriad Mapping of nanoscale minerals reveals calcium carbonate hemihydrate in forming nacre and coral biominerals
Source: Nat Commun. 2024 Feb 28;15:1812. doi: 10.1038/s41467-024-46117-x (PMC10901822; doi:10.1038/s41467-024-46117-x)
Supplement: Supplementary file 6 — Supplementary Data 2 [file 41467_2024_46117_MOESM6_ESM.xlsx]

## Sheet: A-all data
genus and species sample name, beamtime date	area #	#Ca acquisitions	Field of View (µm)	time post-mortem or post cut (hours)	previously published?	are there transient precursor domains at the forming surface?	are there ACCH2O or ACC domains?	are there CCHH domains?	are there MHC domains?
Acropora sp. coral						(yes=1, no=0)	(yes=1, no=0)	(yes=1, no=0)	(yes=1, no=0)
Acropora3, 2018-11	1	2	54	13	No	1	1	0	1
	2	2	54	14	Schmidt et al. 2022, JACS	1	1	1	0
	3	2	54	15	Schmidt et al. 2022, JACS	1	1	1	1
	4	2	54	15	Schmidt et al. 2022, JACS	1	1	1	1
	5	2	54	16	Sun et al. 2020, PNAS	1	1	1	1
	6	2	54	17, 19	Schmidt et al. 2022, JACS	1	1	1	0
	7	2	54	19	Schmidt et al. 2022, JACS	1	1	1	0
Blastomussa merleti coral
Bm B1, 2019-08	1	2	54	16	Sun et al. 2020, PNAS	1	1	1	1
	2	2	54	16	No	1	1	1	1
	3	2	54	17	No	1	1	1	1
Micromussa lordhowensis coral
ML M1, 2019-08	6	2	55	22	Sun et al. 2020, PNAS	1	1	1	0
	8	2	55	23	No	0	0	0	0
Micromussa lordhowensis coral
ML M2, 2019-08	2	2	56	22	No	1	1	1	1
Montipora turgescens coral
Mt E3, 2019-08	1	2	57	12	No	1	0	1	1
	2	2	57	13	No	1	1	1	1
	3	2	57	14	No	0	0	0	0
	4	2	57	15	No	0	0	0	0
	5	2	57	16	No	0	0	0	0
	8	2	57	19	No	1	1	1	1
	9	2	57	19	Sun et al. 2020, PNAS	1	1	1	1
	10	2	57	20	No	1	1	1	1
	11	2	57	20	No	1	1	0	0
	12	2	57	21	No	1	1	0	0
	13	2	57	21	No	1	1	1	1
	14	2	57	22	No	1	1	0	0
Stylophora pistillata coral
Sp18pH8, 2022-06	1	2	56	24	No	1	1	1	1
	2	2	56	24	No	1	0	1	0
	3	2	56	25	No	1	1	1	1
	4	2	56	25	No	1	1	1	1
	5	2	56	26	No	1	1	1	1
	6	2	56	27	No	1	1	1	1
Stylophora pistillata coral
Spi2-1, 2016-06	1	2	62	26	Schmidt et al. 2022, JACS	1	1	0	1
	2	2	62	27	No	1	1	1	1
	3	2	62	27	No	0	1	1	1
	4	2	62	28	No	1	1	1	1
	6	2	62	29	Schmidt et al. 2022, JACS	1	1	1	0
	8	2	62	30	Schmidt et al. 2022, JACS	1	1	0	0
	9	2	62	31	No	1	1	1	1
Stylophora pistillata coral
Spi2-2, 2016-06,	11	2	64	23	No	1	1	1	1
	12	2	64	24	No	1	1	1	1
	13	2	64	25	Mass et al. 2017, PNAS	1	1	1	1
	15.1	2	64	32	Mass et al. 2017, PNAS	0	1	1	1
	15.2	2	64	33	Mass et al. 2017, PNAS	0	1	1	1
	17	2	64	???	No	0	0	0	0
	21	2	24	44	Schmidt et al. 2022, JACS	1	1	1	1
Turbinaria peltata coral
Tp, 2018-01	1	2	56	25	Schmidt et al. 2022, JACS	1	1	1	1
	2	2	56	25	Sun et al. 2020, PNAS	1	1	1	1
	3	2	56	26	Schmidt et al. 2022, JACS	1	1	1	1
	4	2	56	26	Schmidt et al. 2022, JACS	1	1	1	1
	5	2	56	27	No	1	1	1	1
	7	2	56	29	Schmidt et al. 2022, JACS	1	1	1	1
	8	2	56	29	Schmidt et al. 2022, JACS	1	1	1	1
	9	2	56	30	No	1	1	1	1
	10	2	56	32	No	1	1	1	1
Haliotis rufescens nacre
Hr14-1, 2014-11	1	3	20	22	DeVol et al. 2015, JACS	1	1	1	1
	2	3	20	23	DeVol et al. 2015, JACS	1	1	1	1
	3	3	20	25	DeVol et al. 2015, JACS	1	1	1	1
	4	2	20	26	DeVol et al. 2015, JACS	1	1	1	1
	5	2	20	27	DeVol et al. 2015, JACS	1	1	1	1
	6	2	20	28	DeVol et al. 2015, JACS	1	1	1	1
	7	2	20	29	DeVol et al. 2015, JACS	1	1	1	1
	8	2	20	31	No	1	1	1	1
Haliotis rufescens nacre
Hr15-1, 2014-11	1	2	20	21	No	1	1	1	1
	2	2	20	22	No	1	1	1	1
	3	2	20	23	No	1	1	1	1
	4	2	20	24	No	1	1	1	1
	5	2	20	25	No	1	1	1	1
	6	2	20	26	No	1	1	1	1
	7	2	20	27	No	1	1	1	1
	8	2	20	28	No	1	1	1	1
Paracentrotus lividus sea urchin spines
PL1, 2016-10	23	2	61	-	Albéric et al. 2019, JSB	1	1	1	0
	25	2	61	-	Albéric et al. 2019, JSB	1	1	1	1
Strongylocentrotus purpuratus sea urchin spines
Sp1-4, 2016-10	12	3	60	-	Albéric et al. 2019, JSB	1	1	1	1
Strongylocentrotus purpuratus sea urchin spines
Sp5, 2016-10	40	2	62	-	Albéric et al. 2019, JSB	1	1	1	0
Strongylocentrotus purpuratus sea urchin spines
Sp6-8, 2016-10	28	2	58	-	No	1	1	1	0
	29	2	58	-	Albéric et al. 2019, JSB	1	1	1	1
	32	3	58	-	Albéric et al. 2019, JSB	1	1	0	1
Strongylocentrotus purpuratus sea urchin spines
SU1/SU2/SU3 spines, 2015-07	1	3	55.5	-	No	1	1	0	0
	2	3	55.5	-	No	1	1	1	1
	3	3	55.5	-	No	1	1	1	1
	4	2	55.5	-	No	1	1	0	1
	6	2	55.5	-	No	1	1	1	1
	7	2	55.5	-	No	1	1	1	1
	9	2	55	-	No	1	1	1	1
	10	2	55	-	No	1	1	0	1
	11	2	55	-	No	1	1	0	0
total # areas:	86
total # acquisitions:		180			#Yes:	78	79	70	66
total # pixels:		195411600			%Yes:	0.906977	0.918605	0.813953	0.767442
						Are there transient precursor domains at the forming surface?	are there ACCH2O or ACC domains?	are there CCHH domains?	are there MHC domains?

## Sheet: B-Table 3, CCHH pixels
reduced χ2 of 6cmp with ACCH2O, ACC, CCHH, MHC, vaterite, and aragonite or calcite	reduced χ2 of 5cmp with ACCH2O, ACC, CCHH, MHC, and aragonite or calcite	reduced χ2 of 5cmp with ACCH2O, ACC, CCHH, vaterite, and aragonite or calcite	reduced χ2 of 5cmp with ACCH2O, ACC, MHC, vaterite, and aragonite or calcite	reduced χ2 of 4cmp with ACCH2O, ACC, CCHH, and aragonite or calcite	reduced χ2 of 4cmp with ACCH2O, ACC, MHC, and aragonite or calcite	reduced χ2 of 4cmp with ACCH2O, ACC, vaterite, and aragonite or calcite	reduced χ2 of 3cmp with ACCH2O, ACC, and aragonite or calcite	#pixels with >90% CCHH	Avg χ2 of 6cmp with ACCH2O, ACC, CCHH, MHC, vaterite, and aragonite or calcite	Avg χ2 of 5cmp with ACCH2O, ACC, CCHH, MHC, and aragonite or calcite	Avg χ2 of 5cmp with ACCH2O, ACC, CCHH, vaterite, and aragonite or calcite	Avg χ2 of 5cmp with ACCH2O, ACC, MHC, vaterite, and aragonite or calcite	Avg χ2 of 4cmp with ACCH2O, ACC, CCHH, and aragonite or calcite	Avg χ2 of 4cmp with ACCH2O, ACC, MHC, and aragonite or calcite	Avg χ2 of 4cmp with ACCH2O, ACC, vaterite, and aragonite or calcite	Avg χ2 of 3cmp with ACCH2O, ACC, and aragonite or calcite
0.00618793	0.00612867	0.00612763	0.00654264	0.00607187	0.00646045	0.00710156	0.00705322	1740	0.00691048	0.0068926	0.00693627	0.00738755	0.00685515	0.00735628	0.0084004	0.0082877
0.00684489	0.00677793	0.00677878	0.00721463	0.00671452	0.00712085	0.00842752	0.00829156		std dev	std dev	std dev	std dev	std dev	std dev	std dev	std dev
0.00740904	0.00733554	0.00733689	0.00792911	0.00726612	0.00783006	0.00874326	0.00861306		0.00184814	0.00189429	0.00197639	0.00198228	0.0019193	0.00187493	0.00219526	0.00217588
0.0068583	0.00675259	0.00679064	0.00715641	0.00668971	0.00705081	0.00842406	0.00833755
0.00707607	0.00699191	0.0070115	0.0077515	0.00692278	0.00763728	0.00814645	0.00808293
0.00582832	0.00577214	0.00577289	0.00622962	0.00571838	0.00615126	0.00711933	0.00702309
0.0052974	0.00524637	0.00526082	0.0055649	0.00521075	0.00549899	0.00681649	0.00666943
0.00574357	0.00563753	0.00568867	0.00611341	0.00558213	0.00603609	0.00713654	0.00711787
0.0085352	0.00845282	0.00845467	0.00904143	0.00837265	0.00876971	0.00999403	0.00989498
0.00461845	0.00454756	0.00457428	0.00495846	0.00450175	0.00491877	0.00564752	0.00575078	two-tailed	Z Test 6cmp vs 5cmp23	Z Test 5cmp vs 4cmp2	Z Test 5cmp vs 4cmp2	Z Test 5cmp vs 4cmp2	Z Test 4cmp vs 3cmp	Z Test 4cmp vs 3cmp	Z Test 4cmp vs 3cmp
0.00483186	0.00478583	0.00478611	0.00523937	0.00474069	0.00518566	0.00589789	0.00583775		0.686401	0.409654	0.0869	0	8.21758e-213	2.18028e-95	0.032248
0.00528806	0.00523907	0.00523756	0.00567625	0.00518773	0.00562268	0.00643337	0.00637307			Z Test vs 3cmp
0.00535312	0.00530203	0.00530128	0.00562685	0.00525229	0.0055592	0.00637978	0.00632475			2.98561e-207
0.00567013	0.00561648	0.00562452	0.00595638	0.00557099	0.00589116	0.00691104	0.00684125
0.00617478	0.00612533	0.0154203	0.00647699	0.00607844	0.00639692	0.00782752	0.00774391
0.00647028	0.00640752	0.00640806	0.00681989	0.0063476	0.0067202	0.00822275	0.00813133
0.0071457	0.00707753	0.00707832	0.00755104	0.00701064	0.00737476	0.00831656	0.00823463
0.00521924	0.00516876	0.00517095	0.00556338	0.00512242	0.00550019	0.00619549	0.00615745
0.00622664	0.00616863	0.00616695	0.00669326	0.00611005	0.00660044	0.0073958	0.00747208
0.00670549	0.00664144	0.00663987	0.00702513	0.00657896	0.00695778	0.0078872	0.00781184
0.0049226	0.00485236	0.00487531	0.00527655	0.00480624	0.00522191	0.00602461	0.00598258
0.00539873	0.00530747	0.00534468	0.00573252	0.00525765	0.0056885	0.00668464	0.00666674
0.0049598	0.00491198	0.00491677	0.00522852	0.00486984	0.00517853	0.00624602	0.0062067
0.00554471	0.00549232	0.00549211	0.00591797	0.00543822	0.00583457	0.00679028	0.00681516
0.0067758	0.00671028	0.006708	0.00709124	0.00666232	0.00702455	0.00803785	0.00803385
0.00636339	0.00630294	0.0063098	0.00667875	0.00624978	0.00659352	0.00794569	0.00783242
0.00648952	0.00641801	0.0064254	0.00722295	0.00635752	0.00713324	0.00760406	0.00757492
0.00634181	0.00628137	0.00628201	0.00684357	0.00622239	0.00677767	0.00750985	0.00743161
0.00568088	0.00562643	0.00562652	0.00605763	0.00557269	0.00599975	0.0070486	0.00698023
0.00547419	0.0054216	0.00546664	0.00601174	0.00537088	0.00594015	0.0067131	0.00671149
0.00587707	0.00585276	0.00585486	0.00642314	0.00579415	0.00634427	0.00709363	0.00703303
0.00591504	0.00585853	0.00585662	0.00633912	0.00580152	0.00627941	0.00712369	0.00706395
0.00558508	0.00553162	0.00553225	0.00588162	0.0054794	0.00582396	0.00682312	0.0067594
0.00683897	0.00677269	0.00678803	0.00708065	0.00672315	0.00701453	0.00854259	0.00846479
0.00678646	0.0067206	0.00674794	0.00704748	0.0149498	0.00695984	0.00819587	0.00819936
0.0062114	0.00614949	0.00614991	0.00653879	0.00609221	0.00642731	0.0078394	0.00792764
0.00620936	0.00612713	0.00614666	0.00659729	0.00607359	0.00651562	0.00740541	0.00729893
0.00623186	0.00617151	0.00618565	0.00653362	0.00612635	0.00646511	0.00794444	0.00785647
0.0052229	0.00517195	0.00518707	0.00549905	0.00513736	0.00544666	0.0065902	0.00653075
0.00745397	0.00736689	0.00738108	0.00786386	0.00729831	0.00775333	0.00897366	0.00915912
0.00638475	0.00632345	0.00634215	0.00666815	0.00628147	0.00658671	0.00770618	0.00762861
0.00745598	0.00738231	0.00738254	0.00798512	0.00731262	0.00791104	0.00875831	0.00867507
0.00622036	0.00616114	0.00616178	0.00661892	0.00610267	0.00655457	0.00772353	0.00764668
0.00483546	0.00478904	0.00478956	0.00517444	0.00474392	0.0051135	0.00629598	0.00624415
0.00658199	0.00651966	0.00652142	0.00695756	0.00645768	0.00689207	0.00788509	0.00791863
0.00668436	0.0066219	0.00662122	0.00734461	0.006559	0.00724203	0.00784624	0.00780577
0.00753892	0.0074671	0.00746735	0.00808845	0.00739638	0.00797836	0.00898447	0.00890564
0.00798424	0.00790194	0.00790342	0.00836359	0.00782854	0.00828294	0.00923425	0.00914514
0.00634666	0.00628658	0.00630198	0.00663375	0.00624165	0.00656915	0.00772817	0.00764855
0.00635094	0.00628937	0.0149102	0.00684311	0.00622949	0.00676272	0.00796388	0.00792555
0.00634645	0.00628469	0.00628674	0.00667955	0.0062255	0.00662151	0.00751831	0.00744235
0.00595966	0.00590142	0.00590352	0.00627545	0.0058469	0.00621565	0.00712311	0.00705576
0.00666967	0.00660522	0.00660605	0.00702636	0.00654219	0.00693477	0.00783798	0.00775819
0.0059565	0.00589806	0.00589979	0.00642934	0.00584311	0.00635531	0.00703297	0.00696045
0.00698143	0.00691642	0.00691492	0.00738988	0.00685048	0.00731973	0.00800161	0.00793073
0.00619815	0.0061107	0.00613691	0.00666632	0.00605238	0.00658112	0.00730613	0.00724854
0.00661988	0.00655642	0.00655755	0.00719641	0.00649447	0.00710251	0.00783141	0.00775066
0.00871331	0.00862849	0.00862974	0.00926648	0.00854714	0.00915309	0.00998079	0.00987576
0.00753708	0.00746512	0.0154192	0.00783974	0.00741648	0.00775067	0.00903784	0.00893336
0.00577126	0.00571715	0.00571741	0.00617795	0.00566485	0.00611356	0.00695738	0.00685793
0.00836768	0.008286	0.0082874	0.00900128	0.00820904	0.00890843	0.00979652	0.00970434
0.00823646	0.00815678	0.0081582	0.00891199	0.00808063	0.00882292	0.00976032	0.0096673
0.00801232	0.00793465	0.00794021	0.00840933	0.0078629	0.00832504	0.00941356	0.00932616
0.00756802	0.00749343	0.00748883	0.00786109	0.00741992	0.00778734	0.0088229	0.00873205
0.00700293	0.00693538	0.00693394	0.00731908	0.00687107	0.00722539	0.00820722	0.00819583
0.00557388	0.00552248	0.00552141	0.00611262	0.00546927	0.00603452	0.00645557	0.0064151
0.004851	0.00478976	0.00480315	0.00519478	0.00474282	0.00514024	0.00571895	0.00571551
0.00533844	0.00528813	0.00528693	0.00567639	0.00523879	0.00562191	0.00629784	0.00623566
0.00398176	0.00394386	0.00395143	0.00428249	0.00391383	0.00424049	0.00536281	0.00536469
0.00594907	0.00589153	0.00589187	0.00640877	0.00583546	0.00634462	0.00731456	0.00727482
0.00470905	0.00465194	0.00466353	0.00513876	0.0046695	0.00509609	0.00585643	0.00585075
0.00507429	0.00502499	0.00502568	0.00557671	0.00497961	0.00551201	0.00627541	0.00623146
0.00529855	0.0052475	0.0052545	0.00561335	0.00520529	0.0055506	0.00681569	0.00679168
0.00589772	0.0058415	0.00584178	0.00633082	0.00578774	0.00627046	0.00686916	0.00679997
0.0052456	0.00519585	0.00519475	0.00564454	0.00514564	0.00559046	0.0066324	0.00664082
0.00554318	0.00548963	0.00549062	0.0059106	0.00543836	0.00585547	0.00703095	0.00697329
0.00570858	0.00565534	0.00565548	0.00623141	0.00560182	0.00616705	0.00691382	0.0068455
0.00462601	0.00458145	0.00458199	0.00501247	0.00454004	0.00501947	0.00626369	0.00638371
0.00497099	0.0049227	0.00492288	0.00551168	0.0048763	0.00545093	0.00665499	0.00664372
0.00533889	0.00528793	0.00528794	0.00578115	0.00523732	0.00571784	0.00701991	0.00701544
0.00508282	0.00501218	0.0050346	0.00544136	0.00496726	0.00539812	0.00650788	0.00660415
0.00394091	0.00390296	0.00390503	0.00426184	0.00386824	0.00421567	0.00515583	0.00515666
0.00380321	0.00376768	0.00376644	0.00415116	0.00373155	0.00411232	0.00483014	0.00481746
0.00395273	0.00391455	0.00391557	0.00427782	0.00387693	0.00423508	0.00495361	0.00498803
0.00488004	0.00483343	0.00484647	0.00526849	0.00480004	0.0052222	0.00677896	0.00679428
0.00438889	0.00434661	0.00434713	0.00490626	0.00430526	0.00486689	0.006021	0.00601899
0.00408125	0.0040422	0.00406075	0.004367	0.00402243	0.00433538	0.00553958	0.0056706
0.00433972	0.00429809	0.00431683	0.00464493	0.00427635	0.00459658	0.0058438	0.00583187
0.00505082	0.00500258	0.00500319	0.00555552	0.00495993	0.00549386	0.00641626	0.0063798
0.00539797	0.00534588	0.00534632	0.00588792	0.00529552	0.00582966	0.00667862	0.00661968
0.00620865	0.00614976	0.00614769	0.00668578	0.00609179	0.0066251	0.00749904	0.00746395
0.00445586	0.00441368	0.00443483	0.004757	0.00439257	0.00471255	0.005955	0.00591298
0.0049777	0.00492977	0.00492967	0.00542271	0.00488411	0.00536592	0.00624619	0.00625695
0.00601909	0.00596162	0.00980922	0.00644525	0.00590531	0.00637621	0.00744425	0.00737493
0.00483635	0.0047894	0.00479804	0.00518877	0.00475211	0.00514037	0.00623256	0.00620202
0.00593544	0.00587855	0.00587887	0.00640935	0.00699454	0.00634851	0.00763839	0.00756519
0.00681753	0.0067522	0.00675245	0.00743599	0.00668812	0.00736378	0.0081566	0.00816917
0.00703132	0.00696386	0.00696316	0.00772185	0.00689698	0.00764783	0.00881534	0.0087349
0.00570043	0.00564532	0.00565439	0.00609226	0.00560094	0.00603519	0.00725846	0.00719693
0.00647938	0.00641776	0.00642832	0.0123666	0.00636681	0.00674262	0.00795366	0.00787736
0.00766184	0.00754962	0.00759134	0.00799928	0.00749303	0.00791668	0.00913531	0.0089793
0.00652317	0.00646297	0.00646265	0.00726561	0.0064012	0.0071961	0.00804301	0.0080819
0.00657676	0.00651393	0.00692442	0.00720199	0.00645194	0.00713088	0.00850466	0.00842802
0.00604253	0.00598385	0.00659208	0.00645722	0.00593789	0.00639686	0.00779303	0.00771678
0.00571373	0.00565832	0.00565997	0.00607162	0.00560486	0.00601244	0.00693804	0.00687178
0.00740221	0.00732923	0.0114091	0.00780185	0.011302	0.00766373	0.00915274	0.00914425
0.00549641	0.00544474	0.00544411	0.00593407	0.00539297	0.00587059	0.00679209	0.0068678
0.00513066	0.00508151	0.00509975	0.00541981	0.00505183	0.00535842	0.00652544	0.00649052
0.0093174	0.00923377	0.00930579	0.00983342	0.00914676	0.00965592	0.011104	0.0109676
0.00535947	0.00530839	0.00531151	0.00572447	0.00526174	0.00567158	0.00675418	0.00669018
0.00934947	0.00925961	0.00927567	0.00969512	0.00918424	0.0096036	0.010959	0.010858
0.00564833	0.0055941	0.00559409	0.00603427	0.00554041	0.00597651	0.00696653	0.00690396
0.0051606	0.00511166	0.00511228	0.00580073	0.00506404	0.00574792	0.0065961	0.0065337
0.00454312	0.00446909	0.00449873	0.00479267	0.00442658	0.00474851	0.00553122	0.00551537
0.00606397	0.00600679	0.0060054	0.00659943	0.00595261	0.00653663	0.00742764	0.0073589
0.00626523	0.00620378	0.00620688	0.00671749	0.00614708	0.00665345	0.00785477	0.00778319
0.00663563	0.00657125	0.00658456	0.00695952	0.00652126	0.00685996	0.00782676	0.00777796
0.00581589	0.0057605	0.00575925	0.00619593	0.005706	0.00611379	0.00679736	0.0067309
0.00614338	0.00608343	0.00608554	0.00657683	0.00602599	0.00651471	0.00783922	0.00776491
0.00800403	0.00571992	0.00573059	0.00618359	0.00567729	0.0061246	0.00766448	0.00759087
0.0061753	0.00611716	0.00611902	0.00678169	0.00605931	0.00671368	0.00779532	0.00771921
0.00564174	0.00558704	0.00558819	0.00617944	0.00553452	0.00612013	0.00704856	0.00698008
0.00574759	0.00569454	0.00569401	0.0061628	0.00564081	0.00610241	0.00732353	0.00725538
0.00535623	0.00530508	0.00914979	0.00574831	0.00525562	0.00569363	0.00672706	0.00666058
0.00544663	0.0053944	0.00539475	0.005898	0.00534379	0.00586652	0.00716794	0.00715535
0.00528838	0.00523931	0.0052376	0.00574311	0.00518881	0.00568081	0.00667392	0.00661623
0.0064015	0.0063396	0.00633947	0.00676489	0.00627939	0.00667819	0.00772191	0.00766138
0.00998014	0.00989299	0.00988469	0.0103696	0.00979066	0.0102279	0.0113748	0.0111973
0.00562327	0.00557108	0.00557272	0.00587129	0.00552041	0.00581531	0.00658074	0.00651523
0.00628805	0.00622932	0.00625181	0.00654636	0.00619292	0.00648	0.00742766	0.00735673
0.00798229	0.00790499	0.00790447	0.0083472	0.00783061	0.00825101	0.00926768	0.00919276
0.00759783	0.00752239	0.00752678	0.00800617	0.00745626	0.00790901	0.00858986	0.00852988
0.00397445	0.00390178	0.0039361	0.00422517	0.00386491	0.00420188	0.00503411	0.00502728
0.00570546	0.0056253	0.00565311	0.00599819	0.00557205	0.00591633	0.00691874	0.00691682
0.00590301	0.0058324	0.00584302	0.00615006	0.00578665	0.00607708	0.00713168	0.00708077
0.00660278	0.00650147	0.00652764	0.00689246	0.00644063	0.0068321	0.00813596	0.00802444
0.00486391	0.0048176	0.00481753	0.00521081	0.00477212	0.00514625	0.00608006	0.0061515
0.00502882	0.00498022	0.00498083	0.0054191	0.00493362	0.00535872	0.00618035	0.00621215
0.00545077	0.00539896	0.00539933	0.00575891	0.00534602	0.00568253	0.00627249	0.00628931
0.00777979	0.00770389	0.00770601	0.00816592	0.00763255	0.00802322	0.00967424	0.00951766
0.00528692	0.00522742	0.00523771	0.00560735	0.00517943	0.00552602	0.00618566	0.00620193
0.00616723	0.00610955	0.00610862	0.00655847	0.00605118	0.00646287	0.00711037	0.007069
0.00520165	0.00515119	0.00515289	0.00552364	0.00510336	0.00547164	0.0061682	0.00613035
0.0054596	0.00540791	0.00542386	0.00569172	0.00537227	0.00562052	0.00649636	0.00648585
0.00598115	0.00592393	0.00593743	0.00622849	0.0058811	0.00616818	0.00705632	0.00699104
0.00521076	0.00516343	0.00516396	0.00542796	0.0051135	0.00537115	0.00602918	0.00599865
0.00630522	0.00624466	0.00624963	0.0065882	0.00618977	0.00652626	0.00763457	0.00754987
0.00498799	0.0049403	0.00495908	0.0052092	0.00491165	0.00513837	0.00618799	0.00618766
0.00523326	0.00518221	0.00518121	0.00547168	0.00513193	0.00542038	0.00624299	0.00617694
0.00677433	0.0067097	0.00671081	0.00717838	0.00664717	0.00708869	0.0077952	0.00772779
0.00725342	0.00718362	0.00719455	0.00752223	0.00712666	0.00745097	0.00883893	0.0087566
0.00758372	0.00751169	0.00751527	0.00791753	0.00744775	0.00784194	0.00860956	0.00853005
0.00745718	0.00737845	0.00737722	0.00792532	0.00730778	0.00785025	0.00866168	0.00860928
0.00676611	0.00670263	0.00672566	0.0069825	0.0066611	0.00687408	0.00834365	0.00827483
0.00755383	0.0074803	0.0074817	0.00816717	0.00741015	0.00805991	0.00891766	0.0088112
0.00603831	0.00597992	0.0154312	0.00637691	0.0152848	0.00630862	0.0072843	0.00720833
0.00687307	0.00680877	0.0068154	0.00715356	0.00675149	0.00708374	0.00815372	0.00808621
0.00633082	0.00626933	0.0062685	0.0067855	0.00621151	0.00669795	0.0075373	0.00745936
0.00643515	0.00637317	0.00637386	0.00692538	0.0063132	0.00683966	0.0081196	0.00807526
0.00759137	0.00752038	0.00751543	0.00797755	0.00744852	0.00790098	0.009052	0.00925973
0.0045685	0.00451636	0.00452513	0.00490353	0.00447414	0.00485136	0.00569135	0.00570878
0.00430634	0.00426587	0.00426575	0.0046343	0.00422473	0.00459041	0.00507632	0.00503688
0.00699889	0.00692979	0.00693496	0.00736579	0.00686129	0.00729712	0.00802981	0.00794782
0.00890686	0.0088188	0.00882281	0.00929561	0.00873386	0.00919669	0.0105394	0.0103714
0.00420214	0.00415088	0.0041638	0.00447669	0.004138	0.00444015	0.00521779	0.00528025
0.00508122	0.00503298	0.00503308	0.00539273	0.00498548	0.00532587	0.00626152	0.00620683
0.00547793	0.00542706	0.0054397	0.00573772	0.00538766	0.00566873	0.00667941	0.00660279
0.00923302	0.00914489	0.00914514	0.00959799	0.00905687	0.00950501	0.0107144	0.0106153
0.00570689	0.0056547	0.00565325	0.00596533	0.0056009	0.00590922	0.00675002	0.00667606
0.0047295	0.00468235	0.0046975	0.00494031	0.00465283	0.00488035	0.00578949	0.00571194
0.00729943	0.00722929	0.00723035	0.00770737	0.00716177	0.00763541	0.00847324	0.00838609
0.00723137	0.00715926	0.00715981	0.00750813	0.0070923	0.0074392	0.00827472	0.00819485
0.00730871	0.00723999	0.00723526	0.00757378	0.00716576	0.00747618	0.00868672	0.00873011
0.00602087	0.00596352	0.0059586	0.00626335	0.00590157	0.00620406	0.00705864	0.00699209
0.00818057	0.00810549	0.00810419	0.00864795	0.00802889	0.00857437	0.00963595	0.00952463
0.00610208	0.00604226	0.00604364	0.0064201	0.00598689	0.00635645	0.00735852	0.00726365
0.0064431	0.00635919	0.00638261	0.00689908	0.00630062	0.00680517	0.00756866	0.00750582
0.00619346	0.00613375	0.00613497	0.00664574	0.0147744	0.00654483	0.00730602	0.00735953
0.006373	0.00631252	0.00632737	0.00657746	0.00626672	0.00651134	0.00742117	0.00733524
0.00730556	0.00722632	0.00723175	0.00795553	0.00715877	0.00776299	0.00820469	0.00809833
0.0066743	0.00661203	0.00660911	0.00697353	0.00654737	0.00690685	0.00783431	0.00790624
0.00768594	0.00761049	0.00760743	0.0080884	0.0075366	0.00797322	0.00875544	0.00866169
0.00828826	0.00820925	0.00820945	0.00855239	0.00813046	0.00844521	0.0101263	0.00998428
0.0100626	0.00996524	0.00996791	0.0105855	0.00987126	0.0104841	0.0116221	0.0115104
0.00591697	0.00586073	0.00585972	0.00624464	0.00580415	0.00615433	0.00684912	0.00680606
0.00536732	0.00531532	0.00531648	0.00568171	0.00526609	0.00559051	0.00634271	0.00630918
0.00684746	0.00678185	0.006786	0.00717259	0.0067204	0.00706609	0.00803767	0.00798313
0.0046247	0.00458076	0.00458048	0.00487179	0.00453767	0.00482579	0.0055966	0.00554129
0.00434917	0.00430761	0.00430872	0.00479078	0.00426728	0.00474409	0.00539098	0.00550102
0.004575	0.00453074	0.00453044	0.00493114	0.00448821	0.00487789	0.00563035	0.00566655
0.00441167	0.00436931	0.00436953	0.00473807	0.00432771	0.00468537	0.00558025	0.00572621
0.00406802	0.00402911	0.0040287	0.00453235	0.00399089	0.00449128	0.00504603	0.00505041
0.00469193	0.00464707	0.00466795	0.0050036	0.00462379	0.00494913	0.00611898	0.00609497
0.004454	0.00441026	0.00441108	0.00475653	0.00436903	0.00470812	0.00580948	0.00576545
0.00467132	0.0046257	0.00462614	0.00501179	0.00458223	0.00495796	0.00572822	0.00573744
0.00453694	0.00449426	0.00449511	0.00494052	0.00445193	0.00489032	0.00564572	0.00571055
0.00417124	0.00412777	0.0041304	0.0046276	0.00926825	0.00459383	0.00556691	0.00571538
0.00478827	0.00468977	0.00474305	0.00526917	0.00961072	0.00531852	0.00618815	0.00643207
0.00448703	0.00443416	0.00444436	0.00503175	0.00439109	0.00499743	0.00572469	0.0058808
0.00498073	0.00492559	0.00493253	0.0052899	0.00487961	0.00522528	0.00611059	0.00623171
0.00473409	0.0046876	0.00468846	0.00513824	0.00464379	0.00508263	0.00586637	0.00585035
0.00390898	0.00387222	0.00387067	0.00423082	0.00383574	0.00418743	0.00519287	0.00518657
0.00439161	0.00435029	0.00434988	0.00490686	0.00430959	0.00486094	0.00583227	0.00576179
0.0055618	0.00550894	0.00550922	0.00615491	0.00546177	0.00609432	0.00681362	0.00696031
0.00518863	0.00513397	0.00513249	0.00545175	0.00508264	0.00538289	0.0066691	0.00670327
0.00594914	0.00589059	0.00589239	0.00655639	0.00583579	0.00649292	0.00704781	0.00697605
0.00515017	0.00510193	0.00511058	0.00543755	0.00506237	0.00537719	0.00624559	0.00620702
0.0050425	0.00496149	0.00499248	0.00528606	0.00491501	0.00523602	0.00612181	0.00609012
0.00718578	0.00711595	0.00711687	0.00751116	0.0070514	0.0074237	0.008193	0.00824648
0.00521015	0.00515119	0.00516083	0.00569183	0.00510341	0.00562971	0.00615855	0.00613078
0.00500778	0.00495871	0.00495907	0.00557162	0.00491261	0.00551935	0.00597961	0.00592075
0.00567961	0.00562548	0.00562613	0.0062601	0.00557185	0.00619505	0.00688872	0.00682062
0.00562097	0.0055667	0.00557671	0.00590976	0.00552346	0.0058531	0.00684939	0.00677941
0.00568833	0.00563473	0.00563206	0.00598074	0.00557991	0.00590432	0.00664025	0.00658726
0.00558219	0.00553069	0.00552849	0.00584238	0.00547721	0.00578828	0.00673943	0.00672437
0.00621435	0.00615282	0.00615412	0.00651801	0.0060948	0.00645729	0.00738831	0.00730756
0.00518737	0.0051372	0.00513883	0.00552966	0.005088	0.00547504	0.00605475	0.00599374
0.00935704	0.00926976	0.00926893	0.0098745	0.00917989	0.00978003	0.0112092	0.0111069
0.00825646	0.00817615	0.00818152	0.00916229	0.00809743	0.00907542	0.00971004	0.00962011
0.0072436	0.00717082	0.00716595	0.00768831	0.00709856	0.00761662	0.00880091	0.00875877
0.00963679	0.00955249	0.00954442	0.0103255	0.009456	0.0102238	0.0113758	0.0112709
0.00764378	0.00757394	0.00757373	0.00806145	0.00750089	0.00798149	0.00933549	0.00924888
0.00875372	0.00866901	0.00866945	0.00949984	0.00858884	0.00942038	0.0102742	0.0101785
0.00821271	0.00813199	0.00813205	0.0086549	0.00805443	0.00857789	0.00936922	0.00927911
0.0061659	0.0061154	0.00611887	0.0067666	0.00605148	0.00670463	0.0069815	0.00691429
0.00614509	0.00608457	0.00608325	0.00672139	0.00602644	0.00665729	0.00746594	0.00738932
0.0101291	0.0100319	0.0100315	0.0106974	0.00993757	0.0106018	0.0118249	0.0115943
0.00955831	0.00946419	0.00946895	0.0101795	0.00937634	0.0100359	0.0113367	0.0111292
0.00805702	0.00799336	0.00799492	0.00936376	0.00793363	0.00906434	0.0091839	0.00910123
0.00887645	0.00879105	0.00879032	0.0105754	0.00870679	0.0104847	0.0107615	0.0106615
0.00766886	0.0076056	0.00760301	0.00897726	0.00753073	0.00865664	0.00934874	0.00910552
0.00983086	0.0097326	0.00973615	0.0109081	0.00964153	0.0108078	0.012543	0.0124252
0.00812709	0.00804568	0.00804495	0.00909139	0.00797151	0.00900691	0.00926821	0.00925373
0.00989438	0.0098028	0.0098041	0.0115592	0.00970802	0.0113624	0.0118771	0.0116498
0.00874623	0.00866425	0.00868733	0.00929294	0.00858189	0.0092209	0.0109686	0.0108281
0.00946837	0.00936599	0.00938215	0.0102302	0.00927723	0.0101637	0.0120564	0.0119132
0.00958738	0.00949213	0.00949438	0.0102802	0.00940662	0.01019	0.0121057	0.0119795
0.0104852	0.0103906	0.0103876	0.0107127	0.0102909	0.0106272	0.0123591	0.0121975
0.00908934	0.00900159	0.00900394	0.00956312	0.00930938	0.00972608	0.0110834	0.0112241
0.00708316	0.00701506	0.00701649	0.00741171	0.00695072	0.00733896	0.00875685	0.00867628
0.00823148	0.00815502	0.00815325	0.0091937	0.00807546	0.00910314	0.0101464	0.0102136
0.00934841	0.00925755	0.00926424	0.0106659	0.00917389	0.0105666	0.0114328	0.0113333
0.00902206	0.00893137	0.00893162	0.0103102	0.0088499	0.0102136	0.0111394	0.0110416
0.00989401	0.00982879	0.0100484	0.0112152	0.00995051	0.0111045	0.0116749	0.0114766
0.00656853	0.00651892	0.00652042	0.00742586	0.00648361	0.00735515	0.00807849	0.00813476
0.00823321	0.00815353	0.00815451	0.00913077	0.00807592	0.00903736	0.00977568	0.00968596
0.00812008	0.00804509	0.00804615	0.00929082	0.00797038	0.00918062	0.00959234	0.00945975
0.00885102	0.00876474	0.00876628	0.00997198	0.00868404	0.00987845	0.0114749	0.0113707
0.00800301	0.00792643	0.00773735	0.008742	0.00779105	0.00886235	0.00929338	0.00914135
0.0102194	0.0101219	0.0101253	0.0115794	0.0100294	0.0114687	0.0119707	0.0118561
0.00817539	0.00809897	0.00809703	0.00941198	0.00801876	0.00932233	0.00940723	0.00932051
0.0091549	0.00906355	0.00906793	0.0095573	0.00897878	0.00946469	0.0108458	0.0107102
0.00771517	0.00763822	0.00764271	0.0090055	0.00757107	0.00891968	0.00917524	0.00908624
0.00966881	0.00958114	0.00958145	0.0110741	0.00949621	0.0110036	0.0112262	0.0110989
0.00889185	0.00880082	0.00880262	0.0100486	0.00871139	0.00995074	0.0106541	0.0105535
0.00936328	0.00927397	0.00927389	0.0103807	0.00918651	0.0102863	0.0111143	0.0110114
0.0101776	0.010079	0.0100784	0.011518	0.0100058	0.0114134	0.0122386	0.0122962
0.00771523	0.00763939	0.0076376	0.00849564	0.00756828	0.00838283	0.0092849	0.00913152
0.00785317	0.00777132	0.0077683	0.00875159	0.00769251	0.00864211	0.00962318	0.00954347
0.00730815	0.00723696	0.00724473	0.00829603	0.00719038	0.00823865	0.00887817	0.00877195
0.0100785	0.00998631	0.00998444	0.0110403	0.00989277	0.0109386	0.0120786	0.0119614
0.00863881	0.00855953	0.00858191	0.0089751	0.00850153	0.0088502	0.0112536	0.0111616
0.0104836	0.0103784	0.0103792	0.0119428	0.0102881	0.0118164	0.0122936	0.012178
0.00995241	0.0098577	0.00986955	0.0112722	0.00976482	0.0111604	0.0121233	0.0119962
0.00808816	0.00799447	0.00799711	0.00859508	0.00793096	0.00843022	0.0096245	0.00953244
0.00979281	0.00969422	0.00969303	0.0108769	0.00960266	0.0107763	0.0118971	0.0117657
0.00931905	0.00922746	0.0092334	0.00995577	0.00914134	0.00986279	0.0111849	0.0110845
0.0101643	0.0100612	0.0100694	0.0109737	0.00997168	0.0108683	0.0119718	0.0118599
0.00857869	0.00850649	0.00851357	0.010074	0.00842246	0.00997702	0.0102284	0.0101343
0.00926136	0.00917045	0.0091666	0.0109893	0.00908417	0.0108592	0.0118592	0.0117259
0.00838437	0.00831247	0.00831072	0.00936156	0.00823301	0.0093369	0.0100426	0.00994824
0.0083677	0.00828073	0.00828561	0.00926823	0.00820264	0.00918265	0.0100684	0.00997495
0.0100328	0.00993669	0.00993892	0.0110512	0.00984488	0.01095	0.0124208	0.012298
0.00650923	0.00644654	0.00644698	0.00716826	0.00638537	0.00710226	0.00793982	0.00786617
0.00891648	0.00882825	0.0088327	0.0098608	0.0087462	0.00977086	0.0108744	0.0107755
0.0104338	0.0103331	0.010334	0.0114325	0.010242	0.0113175	0.0134597	0.0133318
0.00683236	0.00675908	0.00676568	0.00772863	0.00669843	0.00764827	0.00816619	0.00806179
0.00847344	0.00839481	0.00839326	0.00960481	0.00830922	0.00949206	0.0105056	0.010372
0.00996924	0.00987539	0.00987616	0.0108748	0.0097769	0.0107777	0.0125772	0.0124589
0.00824909	0.00816744	0.00816947	0.0091386	0.00809131	0.00905294	0.00990295	0.00979804
0.00853803	0.00845482	0.00845515	0.00939017	0.0083747	0.00930376	0.0103323	0.0102372
0.00897164	0.0088849	0.00888549	0.0102523	0.00880101	0.0101575	0.0111401	0.0110315
0.00614379	0.00614032	0.00608149	0.00702401	0.00608288	0.0069585	0.00740506	0.0073356
0.0068956	0.00682812	0.00682982	0.00791565	0.00676325	0.0078126	0.00885252	0.00885623
0.00970206	0.00960847	0.00961033	0.0100124	0.00254864	0.00983048	0.0120553	0.0118803
0.00801088	0.00793233	0.00793225	0.00858661	0.00785782	0.00846337	0.0100426	0.0100966
0.00899093	0.00890689	0.00890854	0.009622	0.00882361	0.00953627	0.010866	0.0109085
0.00986966	0.00977472	0.00977148	0.0104495	0.00968448	0.0103276	0.0122203	0.0121928
0.0101386	0.0100452	0.0100441	0.0113093	0.00995076	0.0111235	0.0131456	0.0132846
0.0102552	0.0100311	0.0101546	0.01126	0.00994329	0.0110314	0.0129038	0.0127646
0.00779818	0.00772471	0.0077244	0.00864678	0.00765076	0.00856431	0.00900063	0.00893477
0.00925926	0.00915412	0.00916611	0.0104684	0.00906806	0.0103772	0.0113129	0.0111244
0.00722084	0.00715146	0.0071488	0.00808008	0.0070827	0.00798158	0.008922	0.00879026
0.0105743	0.0104729	0.0104721	0.011646	0.0103854	0.011265	0.0131974	0.0130489
0.00807752	0.00800055	0.00800092	0.00874193	0.00792383	0.00862493	0.0100188	0.00986106
0.00982803	0.00973259	0.00973503	0.0107989	0.00964269	0.01068	0.012057	0.0119332
0.00874921	0.00866544	0.00866514	0.00937271	0.00858111	0.00928739	0.0102723	0.0101796
0.00935042	0.00925858	0.00925791	0.010326	0.00917081	0.010095	0.0115936	0.0114815
0.00907643	0.00898626	0.00898989	0.0096235	0.00890274	0.00946888	0.0112091	0.0110059
0.0095242	0.00943592	0.00943546	0.00995216	0.00934517	0.00985413	0.0109959	0.010891
0.00823791	0.00809977	0.00818945	0.00966569	0.00799086	0.00968024	0.0100693	0.0100896
0.00933017	0.00925663	0.00927174	0.010994	0.0091417	0.0107931	0.011428	0.0113792
0.00949676	0.00944476	0.00948569	0.0113548	0.00941992	0.0112145	0.0118065	0.0116786
0.0104571	0.0103288	0.0103581	0.0123718	0.0102278	0.0121852	0.0125933	0.0124035
0.00961137	0.0095235	0.0095249	0.0115192	0.00943593	0.0113725	0.0116763	0.0115697
0.00723183	0.00712243	0.00715246	0.00807471	0.00705508	0.00794309	0.00908097	0.00925527
0.00799874	0.00792121	0.00792242	0.00867836	0.00784861	0.00860637	0.00981424	0.0097422
0.00996571	0.00987059	0.00987295	0.011101	0.0097877	0.0109303	0.0120538	0.0118284
0.00758617	0.00751235	0.00750719	0.00825325	0.00743078	0.00815955	0.0092862	0.00941912
0.00931301	0.00922115	0.00922376	0.00974798	0.00913629	0.00965426	0.0111574	0.011013
0.00947344	0.00938607	0.00938653	0.0103851	0.00929277	0.0102932	0.0111685	0.0110966
0.00702181	0.00695303	0.0069415	0.00788809	0.0068729	0.00781568	0.00859148	0.00857169
0.00690533	0.00683822	0.00683819	0.00753829	0.00677379	0.00746149	0.00837647	0.00829384
0.00672299	0.00665743	0.00665976	0.00723002	0.00659781	0.00712768	0.00851472	0.00872794
0.00537731	0.00527975	0.00528064	0.0061703	0.00524259	0.00607914	0.00640915	0.00631943
0.00608152	0.00602167	0.00601546	0.0062984	0.00596024	0.00624086	0.00713963	0.00707753
0.00855364	0.00846809	0.00846898	0.00949377	0.00839068	0.00939765	0.0104873	0.0103879
0.00635536	0.00629266	0.00630096	0.00670932	0.00623974	0.00664568	0.00781822	0.00774585
0.00710037	0.00703167	0.0070297	0.00780706	0.00696468	0.00771905	0.00907825	0.0089847
0.00720495	0.00713575	0.00713716	0.00791708	0.00707045	0.00782771	0.00939569	0.00929846
0.00963792	0.00954467	0.00955667	0.0108459	0.00946851	0.010672	0.0117794	0.0117528
0.00703776	0.0069701	0.00697064	0.00763124	0.00690398	0.00753142	0.00889386	0.00886033
0.00886784	0.00878262	0.00878576	0.0100942	0.00870256	0.00994668	0.0110413	0.0108408
0.00733514	0.00726381	0.00726476	0.00781509	0.00719554	0.00774815	0.00914556	0.00905817
0.0102775	0.010175	0.0101785	0.0111598	0.0100816	0.0110558	0.0127713	0.0126545
0.00666035	0.00659799	0.00661923	0.00684782	0.00655572	0.00678476	0.00825507	0.00817777
0.00681602	0.00674838	0.00675043	0.00727172	0.00668465	0.00720769	0.00886414	0.00877975
0.00908313	0.00899761	0.0089944	0.0102556	0.0089106	0.0101567	0.011036	0.0109293
0.00987787	0.00978196	0.00978157	0.0100449	0.00968725	0.00994753	0.0118565	0.0117445
0.00753803	0.00746317	0.00746258	0.00833927	0.00736292	0.00827502	0.00881824	0.00872991
0.00773763	0.00766318	0.00766517	0.0086062	0.0075903	0.00852894	0.00927162	0.00918513
0.00659232	0.00653123	0.00653224	0.00774853	0.00647031	0.00767191	0.00798776	0.0079137
0.00599638	0.00594984	0.00603405	0.00717593	0.00598936	0.00710553	0.00760115	0.00758841
0.00577646	0.00572073	0.0057141	0.00600312	0.00566447	0.00594493	0.00680118	0.00677096
0.00536786	0.00531665	0.00531394	0.00595549	0.00526716	0.00589862	0.00646825	0.00644279
0.00515417	0.00510412	0.00510463	0.00554453	0.00505685	0.00547321	0.00625062	0.00618733
0.00515164	0.00505821	0.00509973	0.00548648	0.00501098	0.00540482	0.00627669	0.00637979
0.00928455	0.00919487	0.00919721	0.00957074	0.00910983	0.00947505	0.0107418	0.0106968
0.00829287	0.0082123	0.00821527	0.00868419	0.00813726	0.00860375	0.00989762	0.0097918
0.00855113	0.00846967	0.00846829	0.00919135	0.00838754	0.00910224	0.0103865	0.0103277
0.00975076	0.00965812	0.0096564	0.0107904	0.00956565	0.0106819	0.0119545	0.0120077
0.0105031	0.0104048	0.0104027	0.0119704	0.0103018	0.0118525	0.012314	0.0121916
0.00632588	0.00626625	0.00626609	0.00748329	0.00620482	0.00741281	0.00750751	0.00743973
0.00837063	0.00828937	0.00829095	0.00896835	0.0082116	0.00888417	0.00971379	0.00962501
0.00834104	0.00825947	0.00826235	0.00905413	0.00818072	0.00897513	0.00944357	0.00935533
0.00605485	0.00599581	0.00599723	0.00648247	0.00593792	0.00641956	0.00712248	0.00704844
0.00530762	0.00525434	0.00525441	0.00554037	0.0052057	0.00548964	0.00621217	0.00615233
0.00589248	0.00583875	0.00583897	0.00664104	0.00578195	0.00654481	0.00705916	0.00717081
0.00629401	0.00622601	0.00622685	0.00671927	0.00616678	0.00663766	0.00719052	0.00714094
0.00646485	0.00640001	0.006402	0.00670789	0.00634055	0.00658809	0.00737576	0.00725706
0.00665373	0.00661312	0.00658317	0.00699199	0.00654936	0.00687314	0.00754024	0.00739215
0.0064842	0.00632533	0.00641075	0.00687876	0.00626508	0.00670857	0.00741477	0.00737429
0.00470906	0.00460766	0.00466646	0.00528293	0.00456173	0.00521887	0.00566165	0.00558349
0.0082373	0.00816083	0.00816039	0.00860824	0.00808128	0.00852532	0.00961093	0.00951852
0.0101184	0.0100183	0.0100178	0.0106197	0.00992628	0.0104975	0.0115472	0.0114415
0.00726501	0.0071924	0.00719393	0.00780144	0.00712714	0.00772864	0.00833771	0.00827926
0.00904983	0.0089617	0.00897024	0.00937935	0.00888246	0.00927991	0.0104987	0.0104065
0.00643752	0.00637667	0.00637958	0.00671239	0.00631811	0.00664792	0.00784076	0.00791983
0.00497818	0.00492918	0.00492962	0.00549949	0.0048822	0.00544834	0.00637519	0.00634069
0.0072358	0.00716645	0.00716593	0.00784137	0.0070981	0.00776822	0.00882892	0.00874816
0.00858494	0.00850294	0.00850237	0.008784	0.00842112	0.00870851	0.0107393	0.0106358
0.00632328	0.00626354	0.00626329	0.00712212	0.00620285	0.00705679	0.00775711	0.00767486
0.00791671	0.00784113	0.00784282	0.00869012	0.0077678	0.00861178	0.00984599	0.00972991
0.00852801	0.00844781	0.00844317	0.00947356	0.00836982	0.00937949	0.0102893	0.0103023
0.0104355	0.0103356	0.0103373	0.0108709	0.0102381	0.0107741	0.012908	0.0127884
0.00945088	0.00935913	0.00935825	0.0106494	0.00926877	0.0105436	0.0112223	0.0111183
0.00921713	0.00911719	0.00911923	0.0104297	0.00903005	0.0103286	0.0108759	0.0107732
0.00982629	0.00973394	0.00973381	0.0111305	0.00964087	0.0110214	0.0114339	0.011324
0.00700508	0.00693465	0.00693363	0.0074187	0.00686911	0.00735203	0.00804376	0.00796645
0.00860536	0.00851904	0.00852014	0.00958332	0.00843709	0.00949936	0.0100021	0.00990513
0.00993332	0.00984018	0.00984129	0.0109208	0.00974894	0.0107977	0.0117189	0.0115747
0.0101495	0.0100519	0.0100548	0.0104941	0.0099578	0.0103711	0.012104	0.011973
0.00815443	0.00807434	0.00807812	0.0085671	0.00799889	0.00848741	0.00958678	0.00946444
0.00894971	0.00886148	0.00886401	0.00957594	0.0087785	0.00948993	0.0104492	0.0103486
0.00945801	0.00936648	0.0093985	0.00941567	0.0093127	0.00932768	0.0115822	0.0114752
0.0104801	0.0103795	0.0103835	0.011311	0.0102815	0.0111501	0.0130717	0.0128723
0.00932723	0.00923862	0.0092422	0.0101904	0.00915046	0.0100965	0.0111052	0.0110017
0.00948413	0.00939368	0.00939431	0.0102138	0.00930638	0.0101043	0.0116882	0.0115801
0.00963706	0.00954711	0.00954842	0.0103598	0.00945644	0.0102604	0.0120203	0.0118356
0.00815936	0.00808205	0.00808418	0.0091694	0.00800365	0.0090815	0.00979469	0.00970123
0.00830574	0.0082271	0.00822845	0.00918834	0.00814998	0.00905172	0.0104626	0.0102961
0.00659559	0.00653662	0.0065379	0.0073547	0.00647078	0.00723509	0.00820366	0.00843375
0.00990669	0.00981531	0.00982379	0.0103657	0.00972768	0.0102734	0.0116221	0.0115127
0.00796775	0.00789253	0.00789089	0.0090982	0.00781662	0.00897933	0.00981121	0.00968695
0.00835654	0.0082757	0.00826343	0.00870325	0.00819871	0.00862155	0.0102374	0.0102576
0.00737878	0.0073121	0.00731027	0.008108	0.00724034	0.00797762	0.00853971	0.0085651
0.00564417	0.00558728	0.00558745	0.00597174	0.00553655	0.00591462	0.00683024	0.00689408
0.00948897	0.00939207	0.00939639	0.0102849	0.00930333	0.0101823	0.0113371	0.0112288
0.00950173	0.00941207	0.00941251	0.0106761	0.00932495	0.0105766	0.0112631	0.0111581
0.00961857	0.00952799	0.00952601	0.0107477	0.00943705	0.0106467	0.0114885	0.0113816
0.00930897	0.0092261	0.00921762	0.0105526	0.00913074	0.0104625	0.0109133	0.0108208
0.00979832	0.00970187	0.00970324	0.0110504	0.00961053	0.0109246	0.011566	0.0114241
0.00773743	0.00766242	0.00766224	0.00885797	0.00759133	0.00873616	0.0094054	0.00925925
0.00761538	0.00754204	0.00754241	0.00824281	0.0074712	0.0081638	0.00919531	0.0091068
0.00805452	0.00798033	0.00798057	0.00870015	0.00790347	0.00862085	0.00989573	0.00980276
0.00857383	0.00849247	0.00849204	0.00966752	0.00841188	0.00958946	0.0104115	0.0103175
0.00861717	0.00853095	0.00853218	0.00964226	0.00845233	0.00956314	0.0101803	0.0100876
0.00969866	0.00960381	0.00960627	0.0109006	0.00951364	0.0107983	0.0112775	0.0111701
0.0084407	0.00835953	0.00835998	0.00889242	0.00828071	0.00880863	0.0102602	0.0101577
0.00900323	0.0089212	0.00342667	0.009006	0.00883636	0.00892585	0.0105466	0.0104482
0.00648157	0.00641913	0.00642054	0.00728176	0.0063579	0.00721203	0.00813454	0.00804349
0.00668922	0.00662747	0.00662578	0.00757944	0.00656228	0.00749529	0.00806163	0.00794535
0.00967752	0.00947973	0.00958184	0.0106626	0.0093905	0.0104784	0.0114598	0.0112172
0.00863124	0.00849866	0.00854629	0.00963356	0.00841825	0.00945412	0.0105637	0.0103532
0.00750822	0.00750203	0.00745561	0.00871218	0.00738044	0.00858303	0.00904087	0.00898935
0.00798211	0.00791026	0.00790546	0.00894007	0.00783438	0.00880205	0.00964799	0.00960499
0.00632227	0.00626156	0.00626334	0.00697886	0.00620253	0.00690765	0.00758079	0.00749825
0.00557226	0.00550641	0.00552115	0.00638418	0.00545747	0.00627947	0.00671963	0.00685968
0.0101451	0.0100517	0.010048	0.0118729	0.00995517	0.0117646	0.0117622	0.0116536
0.00639577	0.00633558	0.00633608	0.00713443	0.00627496	0.00705236	0.00826028	0.00815095
0.00908683	0.00900105	0.0089994	0.0103577	0.00891527	0.0102281	0.0113507	0.0111862
0.00671902	0.00665271	0.00665482	0.00708718	0.00658995	0.00701901	0.00854536	0.00846524
0.00664029	0.00657651	0.00658307	0.00695693	0.00651875	0.00689304	0.00792018	0.00784328
0.00957998	0.00949126	0.00949417	0.0110906	0.00940125	0.0109722	0.0109813	0.010872
0.00752245	0.00744766	0.00744965	0.00871726	0.00737753	0.00859805	0.00863524	0.00853509
0.0073448	0.00727461	0.00727014	0.00819132	0.00720063	0.00810868	0.00834596	0.00834112
0.0056214	0.00556802	0.0055718	0.00641882	0.00551365	0.00633762	0.00650361	0.0064585
0.0072181	0.00715147	0.00715162	0.00833221	0.00708301	0.00824708	0.00832001	0.00824243
0.00654674	0.00648833	0.00648641	0.00744882	0.00642495	0.00735842	0.00784819	0.00773758
0.00701492	0.0069462	0.00694735	0.00813306	0.00688126	0.00803535	0.00857572	0.00848108
0.00810984	0.00803293	0.0080341	0.00896737	0.00795597	0.0088529	0.0102175	0.0100912
0.00809562	0.00801941	0.00801879	0.00902572	0.00794206	0.00893481	0.00994067	0.00984939
0.0074784	0.00740809	0.00740736	0.00830666	0.00733682	0.00822718	0.00965921	0.00956302
0.00868766	0.00860511	0.00860747	0.00978466	0.00852569	0.00965719	0.0106869	0.0105302
0.00885705	0.00877371	0.00877163	0.0098703	0.00868721	0.00976469	0.0112636	0.011103
0.00873179	0.00864604	0.00864394	0.00954523	0.00856467	0.00946087	0.0107052	0.0106042
0.00918613	0.00909839	0.00909807	0.0103966	0.00901355	0.0102334	0.0115118	0.0113361
0.00962303	0.0095297	0.00953134	0.0105666	0.00943887	0.0104665	0.0117722	0.0116639
0.0104383	0.0103396	0.0103382	0.0116499	0.0102395	0.0114712	0.0130342	0.0127732
0.0095665	0.00947508	0.00947494	0.0107195	0.00938559	0.0105776	0.011856	0.0116368
0.00878318	0.00869787	0.00873273	0.00900761	0.00864982	0.00892598	0.0105375	0.0105074
0.00331158	0.00327878	0.00327969	0.00356155	0.00324841	0.00352735	0.00409002	0.00406599
0.00366913	0.00363585	0.00363615	0.00398526	0.0036002	0.00394698	0.00469141	0.00464692
0.00525181	0.00520189	0.00520063	0.00580359	0.00515191	0.00572901	0.00659411	0.00654863
0.00847439	0.0083971	0.00842031	0.00878052	0.00834313	0.00869812	0.00989632	0.00980352
0.00798095	0.00790379	0.00790535	0.00846232	0.00782921	0.00838176	0.00940519	0.0093183
0.00794302	0.00785906	0.00786491	0.0085295	0.00778621	0.00843759	0.00921173	0.00912616
0.0076733	0.00759921	0.00759799	0.00801631	0.00752605	0.00791452	0.00900713	0.00886651
0.00852167	0.00843968	0.00844354	0.00879904	0.00836521	0.00863257	0.0103528	0.0101551
0.00571307	0.00565794	0.00565789	0.00622942	0.00560416	0.00617007	0.00747746	0.00748432
0.00407416	0.004033	0.00403566	0.00439901	0.0039958	0.00435792	0.0049773	0.0049742
0.00404034	0.00400068	0.00400323	0.00429239	0.00396429	0.00425007	0.00496024	0.00491395
0.00472278	0.0046765	0.0046746	0.00522437	0.00463073	0.00517546	0.00586556	0.0058105
0.003835	0.00379737	0.00379737	0.00409528	0.00376134	0.00404852	0.00474345	0.00493849
0.00386451	0.0038269	0.00382773	0.00436951	0.00379089	0.00432065	0.00486054	0.00487172
0.0100993	0.00999807	0.0100049	0.0114229	0.00990378	0.0113127	0.0134433	0.0136552
0.00364083	0.00360775	0.00360869	0.0040529	0.00357318	0.00401067	0.00465435	0.00470211
0.0101377	0.010041	0.0100395	0.0109767	0.00993817	0.0108651	0.0139079	0.0141049
0.00615242	0.00609252	0.00609308	0.00663369	0.00603498	0.0065723	0.00784976	0.00777634
0.00874039	0.00865679	0.0086565	0.00984292	0.00857264	0.00974482	0.0106753	0.0105751
0.010147	0.0100492	0.0100527	0.0112341	0.00995328	0.0111065	0.0125169	0.0123874
0.0100732	0.00997317	0.00997633	0.0118606	0.0098781	0.0117191	0.0120332	0.0118782
0.00491659	0.00486877	0.00488362	0.00518868	0.00483792	0.00513829	0.00634463	0.00627735
0.0062437	0.00618442	0.00618407	0.00673993	0.00612559	0.00667998	0.00812207	0.00803952
0.00794916	0.00787045	0.00787265	0.0090308	0.0077971	0.00893229	0.00987726	0.00977878
0.00980491	0.00971328	0.00971053	0.0112678	0.00962065	0.0111629	0.0117461	0.0116362
0.0101125	0.0100187	0.0100176	0.0121047	0.00992288	0.0119055	0.0122385	0.0120064
0.00807212	0.00799052	0.00799284	0.00905417	0.00791595	0.00894752	0.00963109	0.00949551
0.00809724	0.00801863	0.00801907	0.00926216	0.00794253	0.00915072	0.00990397	0.00977459
0.00811513	0.00803729	0.00803784	0.00934703	0.00796148	0.00925659	0.00992374	0.00982947
0.00621164	0.00615431	0.00615303	0.00718619	0.00609863	0.00709665	0.00783219	0.00775977
0.00713004	0.00706262	0.00706375	0.0083026	0.00699456	0.00820632	0.0088689	0.00873953
0.00683069	0.00676436	0.00676448	0.00790203	0.00670136	0.00782665	0.00818139	0.0081044
0.00931631	0.00922561	0.00924912	0.00937817	0.00916101	0.00929244	0.0114621	0.0113582
0.00938673	0.00929746	0.00929773	0.00965354	0.0092108	0.00955722	0.0114359	0.0113276
0.0055313	0.0054777	0.00547904	0.00588045	0.00542726	0.00582124	0.00754619	0.00745876
0.00742453	0.00734671	0.00735444	0.00811111	0.00728225	0.00803123	0.00842025	0.00832705
0.00792911	0.00785457	0.00785132	0.00861878	0.00778023	0.0084691	0.0088952	0.00883039
0.00845215	0.00837134	0.00836869	0.00921877	0.00829268	0.00899238	0.00944214	0.00930231
0.00763632	0.00756252	0.00755984	0.00823673	0.00748913	0.00813032	0.009071	0.00894711
0.00433124	0.00427628	0.00429004	0.00457071	0.00423674	0.00451644	0.00516985	0.0051267
0.00492041	0.00487299	0.00487339	0.00523187	0.00482621	0.00517838	0.0060186	0.005961
0.0090445	0.00895333	0.00895506	0.00964393	0.00887285	0.00942692	0.0114075	0.0111686
0.00447214	0.00442904	0.00442977	0.00498747	0.00438726	0.00494054	0.00559942	0.00554106
0.00735111	0.00727932	0.00728236	0.0078231	0.00721254	0.00775235	0.00899934	0.0089145
0.00585061	0.00579582	0.00579579	0.00629219	0.00573935	0.00619596	0.00772939	0.00770788
0.00705067	0.00698703	0.00699072	0.0072978	0.00691856	0.00723006	0.00840767	0.00833273
0.00840218	0.00831876	0.00834843	0.00862451	0.00826849	0.00853757	0.00957747	0.00947577
0.00402293	0.00398744	0.00398489	0.00437504	0.0039501	0.00433334	0.00535095	0.00537246
0.00719034	0.00711964	0.00712263	0.00768737	0.00705315	0.00761481	0.00887317	0.00878994
0.00532919	0.00526989	0.00527127	0.00572241	0.00521985	0.00564056	0.00694776	0.00694157
0.00664271	0.00657643	0.0065778	0.0070101	0.00651596	0.00694187	0.00821216	0.00813584
0.0104313	0.0103293	0.010325	0.0119562	0.0102295	0.0118407	0.0118411	0.0117336
0.0061769	0.00611771	0.0061184	0.00654687	0.00605935	0.00646143	0.00785819	0.00774031
0.00816607	0.00808863	0.00808847	0.00866133	0.00801072	0.00851657	0.00994662	0.00993342
0.00771086	0.00764034	0.00763916	0.00874017	0.00756342	0.00864683	0.00890347	0.00882198
0.00735553	0.00728459	0.00728597	0.00816221	0.00721701	0.00808613	0.00865387	0.00857094
0.005942	0.00587966	0.00587968	0.00638539	0.00582866	0.00633224	0.00734063	0.00731837
0.00718844	0.00712205	0.00711772	0.0077949	0.00705011	0.00771537	0.00811208	0.00803319
0.00856195	0.00848095	0.00848212	0.00975405	0.00840028	0.0096552	0.0100396	0.00994646
0.00621068	0.00615022	0.00615107	0.00674392	0.00609324	0.0066801	0.00726833	0.00720249
0.0077824	0.00770793	0.00771167	0.00879703	0.00763345	0.00871536	0.00894376	0.00885976
0.00653648	0.00647159	0.00646967	0.00700719	0.00641161	0.00693956	0.00762906	0.00759026
0.00627947	0.00623041	0.00621888	0.00671728	0.00616454	0.00665224	0.00729888	0.00722996
0.00852097	0.00843636	0.00843685	0.00983059	0.00835747	0.00971879	0.0101536	0.0100583
0.00961515	0.00952048	0.00952053	0.0110496	0.00942976	0.0109496	0.0116355	0.0115285
0.00917557	0.00909228	0.00909743	0.0102363	0.009005	0.0101436	0.0106222	0.0105178
0.00948427	0.00939379	0.00939295	0.0107858	0.00930484	0.0106843	0.0115297	0.0114237
0.00997589	0.00987823	0.00987986	0.0113348	0.00978519	0.0112258	0.0122259	0.0121132
0.007319	0.0072501	0.00725279	0.0084608	0.00718392	0.0083809	0.00902253	0.00893843
0.00731903	0.00724816	0.00724913	0.00830794	0.0071813	0.00822862	0.00902168	0.0089364
0.00971522	0.00962297	0.00962089	0.0112883	0.00953239	0.0111631	0.0114232	0.0112969
0.00886493	0.00878514	0.00878007	0.00987098	0.00869846	0.00977379	0.0103266	0.0102006
0.0100085	0.00990998	0.00991294	0.010438	0.0098188	0.0103424	0.0119722	0.0118601
0.0100718	0.00997312	0.00997222	0.0106276	0.00987794	0.0104428	0.0123071	0.0122754
0.00916069	0.00907385	0.00907369	0.00959956	0.00898775	0.0094683	0.0111079	0.0111471
0.00948531	0.00940239	0.00939487	0.0107661	0.00931372	0.0106722	0.0110089	0.010905
0.00631288	0.00633826	0.00625315	0.00676208	0.00619299	0.00669697	0.00770677	0.00763411
0.00534679	0.00536798	0.00529495	0.0057625	0.00524648	0.0057036	0.006288	0.00628426
0.00332971	0.00334163	0.00329768	0.00393854	0.003265	0.00393718	0.00467124	0.00481333
0.00354708	0.00353819	0.00351563	0.00392129	0.00347294	0.00390194	0.00501059	0.00534489
0.00371129	0.00360678	0.00367702	0.0039712	0.00364437	0.00393059	0.00459977	0.00460035
0.00530914	0.00526337	0.00525986	0.00558497	0.0052073	0.00553097	0.00619445	0.00612844
0.00549081	0.00522354	0.00543698	0.00575657	0.00538535	0.00570292	0.00640234	0.00633854
0.00542272	0.00544755	0.00536974	0.00586022	0.00531854	0.00580973	0.00635073	0.00628361
0.00493636	0.00495833	0.0048908	0.00515623	0.00483966	0.00511362	0.00607437	0.00622929
0.00482655	0.00485105	0.00478111	0.00533104	0.00473508	0.0052676	0.00580942	0.00575298
0.0037488	0.00364911	0.00371267	0.0039301	0.00367725	0.00388648	0.00444018	0.0044107
0.00604499	0.00597212	0.00598902	0.0064558	0.00589928	0.00633118	0.00699191	0.00696484
0.00548447	0.00552085	0.0054325	0.00595944	0.00538068	0.00586033	0.00648941	0.00658202
0.00537078	0.0053867	0.00531813	0.00587669	0.00526741	0.00579197	0.00629278	0.00636054
0.00633716	0.00622607	0.0062756	0.00734231	0.00621754	0.0071813	0.00735771	0.00735669
0.00713562	0.00664892	0.00706803	0.00763822	0.00700035	0.0075697	0.00801918	0.00801899
0.00496398	0.00488554	0.00491536	0.00518901	0.00481078	0.00508754	0.00611135	0.00604801
0.00690117	0.00684774	0.00683482	0.00734137	0.00676897	0.00726631	0.00799597	0.00793381
0.00572861	0.0057406	0.00566527	0.00620513	0.00561304	0.00614637	0.007038	0.00704739
0.00577354	0.00580119	0.00571805	0.006317	0.00566413	0.00622587	0.00685467	0.00682498
0.00564558	0.00568805	0.00559117	0.00630523	0.00553179	0.00617506	0.0066117	0.00658632
0.0091975	0.00927715	0.00910987	0.0100118	0.00902125	0.0099046	0.0109296	0.0108988
0.0105317	0.0103722	0.0104357	0.0120188	0.0103427	0.0119054	0.0119056	0.011797
0.00798408	0.00727319	0.00790701	0.00843984	0.00782892	0.00835905	0.00883426	0.00874568
0.0103899	0.0104418	0.0102879	0.0115689	0.0101908	0.0114595	0.0122918	0.0121743
0.00661062	0.00663722	0.00655126	0.00717651	0.00648925	0.00711062	0.00798555	0.00791888
0.00683332	0.00671569	0.0067664	0.00731859	0.00670998	0.00723422	0.00854411	0.00848453
0.0067499	0.00672436	0.00668768	0.00752096	0.00660893	0.00745233	0.00823221	0.00813906
0.00728243	0.00711036	0.00722186	0.00756227	0.00715358	0.0074749	0.0092106	0.00905198
0.00960696	0.00945863	0.0095143	0.0101902	0.00942067	0.0100242	0.0118329	0.0116389
0.0091247	0.00914736	0.00903737	0.00958566	0.00895367	0.00942444	0.0112361	0.0113688
0.00455857	0.0045563	0.00451419	0.00507718	0.00447032	0.00501375	0.00547069	0.00543092
0.00585063	0.00584361	0.00579399	0.00615425	0.00573628	0.00606263	0.00670486	0.00662994
0.00430978	0.00433711	0.00426912	0.00479706	0.00422631	0.00472497	0.00493248	0.00497738
0.00436942	0.0043294	0.00432727	0.00432727	0.00128182	0.00512659	0.00567749	0.00538114
0.00344939	0.00341624	0.00341626	0.00341626	0.00338362	0.00435005	0.00444334	0.00401967
0.00389662	0.00385948	0.00386016	0.00386016	0.00382278	0.00485467	0.00521484	0.00482241
0.00396287	0.00392568	0.00392603	0.00392603	0.00388917	0.00481115	0.00518218	0.00474229
0.00396029	0.0039225	0.00392239	0.00392239	0.00388557	0.00491289	0.00504305	0.004679
0.00355798	0.00352404	0.0035237	0.0035237	0.00349066	0.00451959	0.00459064	0.00414932
0.00416713	0.00412756	0.00412737	0.00412737	0.00408863	0.00508538	0.00528576	0.00490509
0.00369112	0.0036556	0.00365573	0.00365573	0.00362139	0.00450077	0.00471326	0.00427638
0.00361889	0.0035846	0.00358449	0.00358449	0.00355085	0.00454848	0.00471871	0.00438083
0.00373545	0.00369959	0.00369895	0.00369895	0.00366435	0.0047258	0.00472603	0.00437451
0.00400302	0.00396494	0.00396464	0.00396464	0.00392594	0.00499611	0.00521238	0.00489672
0.00381917	0.00378277	0.0037825	0.0037825	0.0037467	0.00480978	0.00483118	0.00448139
0.009449	0.00936944	0.00937561	0.00937561	0.00928537	0.0111132	0.0116084	0.0101975
0.00563027	0.0055275	0.00557824	0.00557824	0.00547921	0.00676021	0.00720513	0.00621853
0.00370978	0.00367376	0.00367418	0.00367418	0.00363935	0.00484771	0.00531046	0.00500826
0.00445265	0.00440927	0.00441044	0.00441044	0.004368	0.00557699	0.00579958	0.00549918
0.00427861	0.00423689	0.00423586	0.00423586	0.00419633	0.0053483	0.00553632	0.00521939
0.00320452	0.00317424	0.00317375	0.00317375	0.00314408	0.00391084	0.00412557	0.00377646
0.00321597	0.00318503	0.00318524	0.00318524	0.00315547	0.00380749	0.00415878	0.00378
0.00319661	0.003166	0.00316615	0.00316615	0.00313627	0.0038695	0.00414461	0.00373352
0.00336948	0.00333748	0.00333759	0.00333759	0.00330565	0.00419405	0.00433697	0.00404817
0.00346795	0.00343431	0.00343476	0.00343476	0.00340244	0.00418445	0.00454689	0.00420502
0.00343243	0.00339919	0.00339942	0.00339942	0.0033671	0.00415046	0.00434525	0.00394526
0.00356811	0.00353414	0.00353391	0.00353391	0.00350036	0.00445369	0.00458223	0.00418879
0.00324523	0.00321399	0.0032142	0.0032142	0.00318367	0.00422555	0.00457306	0.00429722
0.00341478	0.00338207	0.00338211	0.00338211	0.00335006	0.00433385	0.00477188	0.00444752
0.0032641	0.00323279	0.00323305	0.00323305	0.00320228	0.00404877	0.00447457	0.00413906
0.00366897	0.0036337	0.00363356	0.00363356	0.00360014	0.004437	0.00458835	0.00420953
0.00368914	0.0036541	0.00365395	0.00365395	0.0036193	0.00448223	0.00472193	0.004364
0.00381589	0.00378184	0.00379946	0.00379946	0.00376304	0.0043609	0.00483368	0.00446685
0.00405414	0.00401619	0.00401621	0.00401621	0.00397854	0.00469912	0.00512491	0.00474208
0.0036582	0.00362326	0.00362421	0.00362421	0.00358872	0.00439963	0.00483032	0.00444691
0.0034648	0.00343169	0.00343176	0.00343176	0.00339928	0.00431401	0.00469623	0.00437681
0.0051686	0.00511917	0.00511895	0.00511895	0.00507044	0.00632674	0.00645798	0.0057847
0.00356446	0.00353047	0.0035704	0.0035704	0.00353626	0.00421647	0.00493283	0.00455967
0.00329321	0.00326116	0.00326193	0.00326193	0.00323041	0.00408081	0.00463746	0.00428635
0.00330703	0.00327535	0.00327524	0.00327524	0.00324445	0.00423368	0.00440417	0.00409064
0.00319072	0.00315953	0.00316009	0.00316009	0.00313016	0.00400936	0.00445719	0.00416057
0.00401999	0.00398288	0.00399888	0.00399888	0.00396209	0.00461812	0.00519022	0.00485122
0.00322178	0.00319104	0.00319051	0.00319051	0.00316014	0.00412435	0.00426355	0.00395084
0.00391553	0.00387793	0.00387792	0.00387792	0.00384118	0.00486877	0.00504547	0.0046478
0.00331104	0.00327936	0.00327959	0.00327959	0.00324842	0.00404408	0.00446956	0.0041338
0.0032795	0.00324863	0.00324903	0.00324903	0.00321792	0.00403913	0.00444752	0.00411473
0.003392	0.00335975	0.00335926	0.00335926	0.00332775	0.00415954	0.00433306	0.00400265
0.00712821	0.00705961	0.00705919	0.00705919	0.00699401	0.00827469	0.00901442	0.00767756
0.00751341	0.00744242	0.00744494	0.00744494	0.0073727	0.00869484	0.00957036	0.00823142
0.00731867	0.00724734	0.00724653	0.00724653	0.00717946	0.00841405	0.00892412	0.00774302
0.00714899	0.0070806	0.0070815	0.0070815	0.00701329	0.00859947	0.00872745	0.00784556
0.00519343	0.00514357	0.00514433	0.00514433	0.00509497	0.00625134	0.00646521	0.00573209
0.00361839	0.00367657	0.00367597	0.00367597	0.00354319	0.00469146	0.00533983	0.00471708
0.00333126	0.00329714	0.00329723	0.00329723	0.00326815	0.00437497	0.00452787	0.00386639
0.00656271	0.00649998	0.0065009	0.0065009	0.00643815	0.00741808	0.0081932	0.00743101
0.00558619	0.00553244	0.00553341	0.00553341	0.00548052	0.00645432	0.00711794	0.00644667
0.00332566	0.00327413	0.00329286	0.00329286	0.00326153	0.00441627	0.00492241	0.00419473
0.00678645	0.00672222	0.00672052	0.00672052	0.0066607	0.00773855	0.008366	0.00772599
0.00373864	0.00370636	0.00370403	0.00370403	0.00367445	0.00465311	0.00503289	0.00439381
0.0031876	0.00315684	0.00315721	0.00315721	0.0031275	0.00412025	0.00437126	0.00392136
0.00481586	0.00477106	0.00477123	0.00477123	0.00472606	0.00591462	0.0060894	0.00527413
0.0046474	0.00460703	0.00460201	0.00460201	0.0045612	0.00589796	0.00595325	0.00535741
0.0032626	0.00323261	0.00323172	0.00323172	0.00320399	0.00426492	0.0043997	0.00378368
0.00467243	0.00462724	0.00462734	0.00462734	0.0045844	0.00595547	0.0059897	0.00536319
0.00451541	0.00447383	0.00447474	0.00447474	0.00442903	0.005828	0.00592778	0.00525451
0.0038884	0.00385122	0.00385163	0.00385163	0.00381542	0.00481947	0.00518419	0.00443046
0.00456826	0.0045244	0.0045235	0.0045235	0.00448132	0.00584914	0.00615587	0.00544707
0.00438271	0.00434005	0.00434133	0.00434133	0.00429959	0.00535915	0.0059103	0.00519715
0.00389145	0.0038539	0.00385376	0.00385376	0.00381779	0.00499409	0.00543223	0.00474696
0.0045198	0.00447626	0.00447699	0.00447699	0.00443686	0.00565756	0.00602942	0.00541587
0.00359177	0.0035572	0.00355727	0.00355727	0.00352336	0.0046195	0.00489523	0.00419319
0.00402321	0.00398681	0.00398529	0.00398529	0.00395388	0.00505609	0.00519682	0.00453259
0.00404858	0.00400994	0.00400953	0.00400953	0.00397275	0.00503452	0.00541438	0.00475087
0.00361388	0.00358186	0.00358049	0.00358049	0.00354713	0.00455627	0.00469776	0.00403405
0.0039704	0.00393723	0.0039348	0.0039348	0.00390414	0.00503377	0.00540259	0.0048302
0.00584343	0.00578467	0.00578501	0.00578501	0.00573239	0.00711218	0.0071806	0.00645725
0.0073161	0.00724783	0.0072478	0.0072478	0.00717649	0.00904309	0.00930552	0.00798437
0.00740985	0.00733347	0.00734167	0.00734167	0.0072671	0.00903815	0.00927117	0.0078285
0.00722135	0.00715264	0.00715272	0.00715272	0.00708407	0.00903929	0.00914396	0.00773881
0.00842749	0.0083514	0.00835055	0.00835055	0.00826905	0.00986367	0.010444	0.00881979
0.00617612	0.00612005	0.00611874	0.00611874	0.00605763	0.00743248	0.00796548	0.00681289
0.00693615	0.00687421	0.00692032	0.00692032	0.00685449	0.0081401	0.00888097	0.00747883
0.00411721	0.0040777	0.00407961	0.00407961	0.00403877	0.00524802	0.00560839	0.00505868
0.00823035	0.00815149	0.00816138	0.00816138	0.00808114	0.00959856	0.0097021	0.00862588
0.0047118	0.00464819	0.00467824	0.00467824	0.00460665	0.00570052	0.00604755	0.00529127
0.00500653	0.00495896	0.0049586	0.0049586	0.00491147	0.00589952	0.00654282	0.005683
0.00398687	0.00395203	0.00398698	0.00398698	0.00394915	0.00476907	0.00540551	0.00465936
0.00504965	0.00500129	0.0049998	0.0049998	0.00495373	0.00622898	0.00648348	0.00561434
0.00382159	0.00378491	0.0037859	0.0037859	0.0037495	0.00469509	0.00513985	0.00442912
0.00665833	0.00659099	0.00666511	0.00666511	0.00660097	0.00774766	0.00858825	0.00732629
0.00419002	0.00414816	0.00420396	0.00420396	0.00416402	0.00502189	0.00551739	0.00462122
0.0034076	0.0033788	0.00337448	0.00337448	0.00334618	0.00441153	0.0047982	0.00406823
0.00408786	0.00404826	0.00404698	0.00404698	0.0040085	0.00463978	0.00521818	0.0047866
0.00804745	0.0079638	0.00796871	0.00796871	0.00788996	0.00967135	0.00980385	0.00859837
0.00543125	0.00537643	0.00537665	0.00537665	0.00532694	0.00635643	0.00714718	0.0064134
0.00456542	0.0045225	0.00452298	0.00452298	0.00448096	0.00540136	0.0058147	0.00522012
0.00420101	0.00416201	0.00416197	0.00416197	0.00412118	0.00521123	0.00560342	0.004977
0.00652676	0.0064644	0.00645963	0.00645963	0.00639932	0.00786164	0.00822114	0.00695124
0.0054053	0.0053556	0.0053548	0.0053548	0.00530315	0.0064134	0.00701213	0.00621585
0.00408715	0.00404818	0.00404729	0.00404729	0.00400894	0.00502999	0.00536479	0.00455151
0.0046989	0.00465187	0.0046542	0.0046542	0.00459744	0.0056564	0.00615821	0.00547541
0.00520249	0.00515182	0.00515658	0.00515658	0.00510657	0.00613213	0.00687339	0.00607946
0.00398037	0.00394087	0.00394096	0.00394096	0.00390295	0.00487831	0.00526435	0.00445394
0.00383649	0.00379862	0.00380355	0.00380355	0.0037672	0.00476659	0.00528788	0.00443713
0.00373797	0.00370251	0.00370265	0.00370265	0.0036659	0.00457507	0.00513004	0.00425541
0.00364241	0.00360646	0.00360753	0.00360753	0.00357237	0.0044435	0.00481879	0.00409031
0.00916762	0.00907605	0.00913941	0.00913941	0.00909435	0.0106832	0.0118333	0.0106239
0.00804286	0.00796331	0.00800708	0.00800708	0.00792891	0.00933531	0.0104256	0.00891328
0.00680986	0.00674353	0.00676735	0.00703763	0.00670246	0.00697171	0.00879617	0.00863127
0.00766578	0.00759212	0.00759282	0.00803569	0.00752068	0.00796172	0.00960049	0.00944069
0.00724666	0.00717177	0.00717054	0.00754981	0.00710779	0.00748176	0.00914833	0.00902459
0.00704971	0.00698157	0.0069812	0.00739629	0.00691082	0.0073293	0.00893489	0.00883832
0.00730478	0.00723444	0.00723534	0.00762206	0.00716655	0.00755419	0.00940739	0.00923679
0.00633212	0.00627112	0.0062719	0.00662082	0.00621222	0.00655579	0.00826995	0.00813168
0.00678942	0.00672521	0.00674348	0.00706651	0.00667912	0.0069923	0.00873831	0.00858799
0.00709036	0.00702219	0.00702306	0.00749894	0.00695616	0.00742522	0.00902541	0.0088674
0.00725961	0.00719007	0.00719497	0.007559	0.0071262	0.00748742	0.00918388	0.00903086
0.00676956	0.00670544	0.00671823	0.00705184	0.00665407	0.00698494	0.00871968	0.00856935
0.00685969	0.00679382	0.00681494	0.00712493	0.00675004	0.00705792	0.00878299	0.00863442
0.00692373	0.00685929	0.00688065	0.00719429	0.006815	0.00712989	0.00894413	0.00878946
0.0076092	0.00754153	0.00753627	0.0079615	0.00746915	0.00788627	0.00966445	0.00955365
0.00708855	0.00702085	0.00702609	0.00743721	0.00695876	0.00736242	0.0091075	0.00902764
0.00602956	0.00597139	0.00597207	0.00636933	0.00591533	0.00630882	0.00796253	0.00784866
0.00673618	0.00667146	0.00666724	0.00703555	0.00660652	0.00697163	0.00858496	0.00854752
0.00754231	0.00748358	0.00747773	0.00790851	0.00741068	0.00782912	0.00944153	0.00945491
0.00753726	0.007458	0.00746468	0.00795671	0.00738737	0.00784191	0.00935253	0.00934621
0.0072115	0.00714181	0.0071434	0.00754706	0.00708214	0.00747156	0.00902413	0.00900431
0.00657174	0.00650468	0.00650892	0.00688158	0.00644621	0.00681659	0.00829191	0.00823337
0.00730894	0.0072391	0.0072428	0.00765189	0.00717003	0.00757703	0.00928829	0.00916083
0.00700037	0.00693976	0.00693393	0.0073141	0.00687333	0.00724769	0.00867292	0.00855621
0.00684449	0.00677926	0.00677883	0.00720071	0.00671915	0.0071294	0.00841212	0.00828643
0.00700867	0.00694186	0.00694628	0.00734857	0.00687587	0.00727584	0.00873648	0.00860325
0.0070204	0.00695807	0.00695301	0.00731236	0.00689068	0.00724295	0.00860963	0.00852163
0.00725176	0.0071775	0.0071764	0.00755381	0.0071039	0.00748484	0.00919816	0.00904492
0.00754623	0.00747884	0.00747886	0.00795729	0.00740582	0.00788114	0.0093324	0.00920636
0.00658506	0.00652765	0.00652215	0.0069179	0.00646942	0.00682839	0.00832237	0.00828245
0.00654013	0.00647753	0.00648134	0.00686648	0.0064158	0.00679098	0.00838088	0.00824897
0.00661561	0.00655601	0.00655147	0.00698877	0.00649049	0.00692306	0.00842994	0.00829707
0.00730351	0.00723296	0.00722235	0.00761343	0.00715413	0.0075441	0.00938481	0.00925894
0.00724047	0.00717106	0.00717098	0.00763313	0.00710803	0.00755767	0.00935929	0.00926477
0.00668242	0.00661844	0.00661894	0.00709468	0.00655592	0.00701874	0.00876363	0.00863494
0.00630416	0.00624426	0.00624447	0.00671215	0.00618497	0.00663525	0.00811581	0.00807813
0.00679671	0.0067318	0.00673503	0.00722831	0.0066703	0.00714048	0.00869411	0.00870175
0.00696685	0.00689998	0.00689951	0.00748624	0.00683355	0.00738484	0.00894519	0.00894881
0.00656688	0.0065047	0.00650728	0.00695658	0.00644355	0.0068605	0.00851002	0.00846232
0.00633453	0.0062742	0.00627685	0.00667569	0.00621684	0.00659276	0.00799129	0.00795184
0.00605024	0.00599532	0.00599275	0.00645128	0.00593632	0.00636437	0.00776842	0.00773296
0.00729296	0.00722343	0.00722884	0.00760597	0.00715543	0.00753333	0.00922378	0.00920564
0.00740577	0.00733521	0.0073398	0.00776199	0.0072657	0.00768568	0.00931875	0.00932523
0.00709196	0.00702933	0.00702893	0.00747016	0.00695688	0.00739985	0.00890959	0.00884908
0.00688869	0.00682297	0.00681295	0.00716935	0.00675326	0.00710437	0.00887769	0.00873605
0.00748361	0.00741182	0.00741236	0.00786118	0.00734105	0.00778971	0.00943498	0.00943033
0.0074824	0.00741602	0.00741031	0.00793652	0.00734371	0.00786135	0.00942874	0.00939144
0.00728416	0.00721872	0.00721893	0.00771255	0.00714861	0.00763639	0.00915219	0.00909089
0.00679575	0.0067303	0.00673116	0.00727966	0.00666699	0.00721269	0.0087275	0.00859015
0.00677464	0.00671441	0.00671073	0.00715186	0.0066477	0.00708338	0.00874692	0.0086178
0.00736842	0.0072985	0.00730299	0.00775718	0.00722854	0.00768358	0.00921504	0.00907889
0.00785962	0.00778459	0.00778352	0.00817351	0.00771208	0.00809681	0.00989646	0.00983068
0.00717167	0.00710383	0.0071068	0.0075131	0.00703639	0.007442	0.00923473	0.00909413
0.007409	0.00733783	0.00734562	0.00772297	0.00727591	0.00765255	0.00964871	0.00948079
0.00767236	0.00759914	0.00759901	0.0080965	0.00752682	0.00799241	0.00957418	0.00946516
0.0065062	0.0064438	0.00644417	0.00682946	0.00638309	0.00675764	0.0083336	0.00819851
0.00675733	0.006699	0.00669927	0.0071104	0.00663487	0.00704298	0.00850268	0.00843236
0.00699664	0.00692346	0.00692319	0.00735816	0.00685833	0.00728716	0.00881243	0.00868071
0.00762113	0.0075481	0.00754874	0.00800331	0.00747688	0.00792818	0.00991229	0.00980365
0.00716535	0.00709689	0.00709122	0.00745545	0.00702303	0.00738167	0.00915879	0.00907651
0.00706428	0.00699594	0.00699222	0.00735505	0.00692142	0.00728469	0.00897983	0.00887939
0.00787183	0.00779498	0.00780668	0.00818885	0.00773224	0.00810918	0.0101378	0.00995557
0.00741291	0.0073417	0.00736985	0.00769027	0.00729954	0.00761692	0.00960741	0.00944208
0.00721299	0.00714388	0.00715258	0.00752426	0.00708443	0.00744945	0.00936313	0.00920367
0.00718182	0.00710727	0.00711284	0.00761977	0.00704483	0.00754743	0.00924617	0.00916345
0.00677722	0.00671216	0.00671274	0.00718739	0.00664878	0.00712144	0.00879626	0.00866645
0.00727299	0.00720453	0.00723268	0.00752286	0.00716353	0.00742386	0.00945681	0.00929814
0.00680487	0.00673951	0.00677066	0.00706409	0.00670637	0.0069651	0.00891247	0.00875981
0.00734667	0.00727725	0.00729394	0.00765222	0.00722439	0.00755685	0.00961654	0.00945395
0.00729328	0.00722386	0.00723402	0.00758976	0.00716511	0.00751718	0.00959284	0.00942501
0.00753807	0.00746556	0.00746889	0.00785558	0.00739793	0.00777666	0.00972091	0.00954899
0.00713478	0.00706745	0.00707297	0.00744089	0.00700513	0.00736958	0.00921013	0.00906039
0.00760473	0.00753264	0.00756598	0.00785197	0.0074938	0.00777781	0.00974777	0.00957744
0.00791541	0.00783932	0.00784039	0.0082115	0.00776565	0.00813037	0.0102457	0.0100676
0.00770709	0.00763301	0.00763368	0.00810153	0.00756092	0.00800028	0.010026	0.00984743
0.00764795	0.00757474	0.00759891	0.00794001	0.00752651	0.00783742	0.00990194	0.00972181
0.00769609	0.00762239	0.00763725	0.00799189	0.00756487	0.00788118	0.0100941	0.00990959
0.00759919	0.00752737	0.00755235	0.00788426	0.00748014	0.00777554	0.00989893	0.00971778
0.00771549	0.00763986	0.00764908	0.00802493	0.00757611	0.00795305	0.00988905	0.00971038
0.0075744	0.00750235	0.00750466	0.0079228	0.00743329	0.00782757	0.00951649	0.00934796
0.00741947	0.0073498	0.00737895	0.00770551	0.00730869	0.00760826	0.00956211	0.00939246
0.0072302	0.00716729	0.0071571	0.00752021	0.00708399	0.0074376	0.00919177	0.00909723
0.00728469	0.00721572	0.00721644	0.0076148	0.00714788	0.00753556	0.00934914	0.00919159
0.00727454	0.00720491	0.00720576	0.00762269	0.00713715	0.00753868	0.00937237	0.00921186
0.00736425	0.00729456	0.00729902	0.00773642	0.00722463	0.00764852	0.0091879	0.00903408
0.00796082	0.00789244	0.00788416	0.00832881	0.00781669	0.00824632	0.00987055	0.00969612
0.00764019	0.00756658	0.00756768	0.00798934	0.00749551	0.00790231	0.00985565	0.00969907
0.00780091	0.00772798	0.00774716	0.00809248	0.00767332	0.00802037	0.0100256	0.00983995
0.00735486	0.00728411	0.00727996	0.0076856	0.00721078	0.00758396	0.00942941	0.00929955
0.00752985	0.00745178	0.0074559	0.00787212	0.00738014	0.00779736	0.00957226	0.00941396
0.0073264	0.00725544	0.00725564	0.00778973	0.00719078	0.00770987	0.00911782	0.00903604
0.00719228	0.00712341	0.00712364	0.00753327	0.00705905	0.00745894	0.00904072	0.00896807
0.00758147	0.00750897	0.00750967	0.00791626	0.00743835	0.00782605	0.00966003	0.00948715
0.00746604	0.00739462	0.00741612	0.00773786	0.00734537	0.00766158	0.00989114	0.00971519
0.00744559	0.00737558	0.00740391	0.00770821	0.00733344	0.00761945	0.00969547	0.009523
0.00771746	0.00764507	0.00764742	0.00806982	0.00757452	0.00796103	0.00990631	0.00973348
0.00734604	0.00728329	0.00726936	0.00763834	0.00720122	0.00756189	0.00922659	0.00911275
0.00785429	0.00777164	0.00777124	0.00817417	0.00769688	0.00808662	0.00971509	0.00967492
0.0083054	0.00823411	0.00823304	0.00872762	0.00815339	0.00860642	0.0102757	0.0102481
0.00827926	0.00819984	0.00820048	0.0087249	0.0081225	0.00859293	0.0106102	0.0104512
0.00866953	0.0085863	0.00858708	0.00905853	0.0085053	0.00893111	0.0111661	0.0109729
0.00781683	0.00774289	0.0077702	0.00810573	0.00769623	0.0080287	0.0100249	0.00984826
0.00762717	0.00755445	0.00757348	0.00793169	0.00750158	0.00785857	0.00972612	0.00955896
0.00800065	0.00792346	0.00791235	0.00829496	0.00783645	0.00821663	0.0098674	0.0097486
0.00784285	0.0077656	0.007771	0.00816478	0.00769695	0.0080909	0.00995922	0.00978183
0.00781057	0.00774391	0.00774287	0.00819177	0.00766331	0.00810447	0.00968725	0.0095296
0.00776371	0.00768933	0.00770556	0.00805517	0.00763261	0.00797893	0.00996882	0.00978962
0.00747153	0.00740104	0.00741901	0.00775689	0.00734864	0.00768678	0.00963275	0.00946885
0.00737337	0.00730216	0.00731504	0.00766978	0.00724571	0.00759265	0.00957915	0.0094116
0.00810028	0.00802286	0.00802346	0.00846568	0.00794684	0.00838556	0.0103787	0.0102329
0.00745263	0.00738203	0.00737906	0.00774994	0.00730404	0.0076797	0.00943957	0.00928581
0.00789297	0.0078178	0.00784233	0.00816746	0.00776741	0.00808547	0.0103761	0.010181
0.00793885	0.00786226	0.00789139	0.00817556	0.00781606	0.0080975	0.0104105	0.0102347
0.00899612	0.00890949	0.00891062	0.00931506	0.00882588	0.00922653	0.0111477	0.0110172
0.0085039	0.00842206	0.0084293	0.00882126	0.00834885	0.00873792	0.0105945	0.0104352
0.00824861	0.00816948	0.00817018	0.00863054	0.00809229	0.00855204	0.0104308	0.0102449
0.00817465	0.00810509	0.0080964	0.00848344	0.00801279	0.00840251	0.0102514	0.0100999
0.00757789	0.00750591	0.00752341	0.00785098	0.00745173	0.00777485	0.00995661	0.00980111
0.00730273	0.00723317	0.0072357	0.00759851	0.00716687	0.00752665	0.00953932	0.00938978
0.0067971	0.00673201	0.00674327	0.00708537	0.00667885	0.00701828	0.00878069	0.00863681
0.00688408	0.0068182	0.00681883	0.00722122	0.00675386	0.00714851	0.00874162	0.00859592
0.00771351	0.00763947	0.00764032	0.00809726	0.00756767	0.00801706	0.00979759	0.00962407
0.00746542	0.00739465	0.00739519	0.00781122	0.00732492	0.00771467	0.00952888	0.00936205
0.00746623	0.00739436	0.00739526	0.0078264	0.00732482	0.00775156	0.00948259	0.00932966
0.00734303	0.00727675	0.00729542	0.00763843	0.00722611	0.00756526	0.00958649	0.00944922
0.00769191	0.00761847	0.00763218	0.00798486	0.00755943	0.00790598	0.0099011	0.00972811
0.00787151	0.00779483	0.0078265	0.00815525	0.00775166	0.00807209	0.0102663	0.0100784
0.00788221	0.00780647	0.00783152	0.00817683	0.00775692	0.00810254	0.0102193	0.010035
0.00698505	0.00691777	0.0069187	0.00733322	0.00685264	0.0072619	0.0090886	0.00894145
0.00775767	0.00768376	0.00769333	0.00807611	0.00761997	0.00799967	0.00994265	0.00976818
0.00789705	0.00782065	0.00782161	0.00835208	0.00774704	0.00827012	0.0101837	0.0100054
0.00772804	0.00765391	0.00765475	0.00810763	0.0075821	0.00800444	0.00986429	0.009698
0.00720206	0.00713284	0.00713333	0.00761689	0.00706561	0.00751912	0.0092505	0.00909807
0.00730313	0.00723216	0.0072317	0.00763503	0.00716278	0.00755121	0.0092781	0.00917933
0.00740166	0.0073304	0.00733151	0.00778625	0.00726159	0.00771123	0.00946178	0.00930368
0.00768692	0.00761939	0.00761307	0.0081123	0.00754002	0.00799815	0.00960585	0.00953647
0.00727691	0.00720688	0.00720615	0.0076938	0.00713319	0.00761465	0.00937108	0.00925116
0.00733306	0.0072626	0.00726315	0.00775074	0.0071943	0.00767755	0.00941955	0.00926391
0.00820776	0.00812813	0.00813361	0.0085778	0.00805621	0.00846559	0.0104874	0.0103025
0.00788207	0.00780657	0.00780728	0.00833161	0.00773305	0.00821653	0.0100861	0.00991514
0.00715946	0.00709457	0.00709114	0.00761746	0.00702413	0.00752956	0.00919782	0.0090528
0.00713152	0.00706319	0.00706371	0.00748419	0.00699655	0.00741137	0.00922034	0.00907499
0.00731351	0.00723639	0.00723608	0.00763976	0.00717207	0.00756771	0.00928389	0.00921965
0.00748917	0.00741715	0.00741769	0.00786819	0.00735385	0.0077966	0.0093445	0.00932031
0.00730782	0.00723832	0.00723825	0.00772825	0.00717507	0.00762931	0.0091726	0.00919481
0.00704246	0.00698145	0.00697545	0.00740951	0.00691021	0.00733475	0.00914724	0.00912287
0.00753998	0.00747861	0.00747342	0.0079175	0.00740145	0.00784125	0.00961993	0.0095894
0.00766076	0.00759351	0.00759386	0.0080897	0.00751694	0.00801117	0.00985984	0.0097919
0.00745174	0.00737552	0.00737978	0.00792977	0.00730506	0.00784097	0.00963111	0.00966264
0.00678997	0.00672515	0.00672561	0.00718114	0.00666173	0.00710345	0.00888096	0.00874354
0.00721703	0.00715347	0.00714853	0.00760016	0.00707996	0.00752249	0.00917554	0.0090837
0.00687028	0.0068037	0.00680629	0.00718335	0.00674177	0.00711282	0.00891269	0.00877433
0.00702974	0.00696213	0.00696513	0.00733424	0.00690037	0.00726777	0.00896345	0.00887371
0.00713857	0.00706431	0.0070697	0.00753013	0.00699891	0.00742887	0.00916275	0.00906828
0.00716733	0.00709912	0.00709904	0.0076298	0.00703594	0.00754217	0.00918953	0.00904558
0.0071238	0.00706097	0.00706034	0.00747373	0.00698845	0.00739895	0.0091702	0.00902247
0.00698311	0.00692086	0.00692091	0.00739972	0.00685465	0.00732999	0.00898112	0.00883875
0.00682738	0.00676233	0.00676139	0.00717334	0.00669801	0.00710835	0.00888446	0.00874764
0.00706352	0.00699646	0.00700045	0.00743026	0.00692995	0.00736258	0.00911041	0.00902991
0.00736606	0.0072938	0.00732882	0.00765548	0.00725896	0.00758139	0.00972053	0.00956125
0.00777341	0.00770438	0.00770495	0.00813667	0.00763097	0.00805958	0.00988135	0.00989734
0.0073299	0.00725954	0.00726013	0.00779437	0.0071909	0.00768852	0.00935579	0.00920753
0.0072416	0.00716352	0.00717284	0.00767658	0.00709997	0.00756165	0.00918277	0.00904775
0.00792231	0.00784768	0.00785412	0.00828494	0.0077795	0.00818537	0.0100763	0.00990279
0.00780913	0.00773504	0.00776414	0.00810118	0.00768974	0.00802841	0.0100852	0.00991321
0.0078651	0.00778929	0.00779024	0.00825702	0.007716	0.00817309	0.0100924	0.00992297
0.00767246	0.00759766	0.00762456	0.0079762	0.00755208	0.0078967	0.00996834	0.00980177
0.00789327	0.00781882	0.00782525	0.00824836	0.00775097	0.0081547	0.0100836	0.00991305
0.00819146	0.0081148	0.00811158	0.00854066	0.00804361	0.00843762	0.010157	0.0100606
0.00724374	0.00717594	0.00717657	0.00759723	0.007116	0.00751859	0.00910734	0.0090669
0.00774579	0.00767418	0.00767258	0.00810495	0.00760917	0.00802736	0.00974612	0.00973953
0.00759856	0.00754357	0.00754081	0.007924	0.00746159	0.007849	0.00964863	0.00957054
0.00751003	0.00744514	0.00744434	0.00789238	0.00736784	0.00781785	0.00944034	0.00932825
0.0074374	0.00736568	0.00736105	0.00781224	0.00729126	0.00773022	0.00930961	0.00925388
0.00737457	0.0073039	0.00730475	0.00787488	0.00723528	0.00776787	0.00946791	0.0093235
0.00729171	0.00722038	0.00721775	0.00761545	0.00714859	0.00754564	0.009193	0.00907369
0.00721735	0.00714745	0.00714232	0.00760546	0.00707793	0.00751069	0.00918608	0.00915827
0.0074163	0.00733781	0.00733756	0.00785197	0.00726833	0.00775457	0.00949471	0.0094747
0.00741465	0.00735131	0.00734421	0.00780376	0.00728488	0.00772968	0.00941404	0.00937212
0.00736562	0.00730172	0.00730046	0.00772994	0.00723033	0.00764743	0.00952294	0.00940939
0.00738103	0.00730508	0.0073051	0.00768509	0.00723603	0.00761289	0.00925335	0.00921243
0.00743826	0.00736796	0.00737084	0.00777532	0.00730076	0.00770168	0.00968479	0.00953298
0.00744216	0.0073699	0.00736445	0.00778931	0.00729351	0.00768998	0.00960916	0.00952879
0.00769723	0.00762328	0.00762483	0.00802037	0.00756663	0.00794408	0.00975143	0.00979779
0.00843688	0.00837362	0.0083568	0.00880431	0.00828493	0.00871903	0.0103609	0.0102592
0.00827024	0.00818208	0.00818123	0.00864275	0.00811135	0.00855925	0.0102966	0.0102111
0.00809398	0.00801413	0.00804827	0.00837609	0.00797159	0.00831163	0.0105979	0.0104277
0.0076135	0.00754204	0.00756394	0.00792992	0.00749208	0.00782981	0.0100057	0.00985009
0.00739667	0.00732547	0.00732981	0.00771216	0.0072601	0.00763824	0.00976408	0.00959675
0.00718742	0.00711872	0.00712959	0.0074988	0.00706137	0.00742221	0.00960532	0.00945074
0.00798636	0.0079093	0.00793211	0.00829146	0.00785677	0.00821164	0.0105287	0.0103436
0.00827731	0.00819907	0.00823393	0.00856325	0.0081557	0.00848739	0.010863	0.0106652
0.00803322	0.00795599	0.00795787	0.00837396	0.00788193	0.0082941	0.0104353	0.0102499
0.00766261	0.00758762	0.00760991	0.00796397	0.00753707	0.00789147	0.0100956	0.00993685
0.00792143	0.00784387	0.00787006	0.00823921	0.0077951	0.00813085	0.0101732	0.00999078
0.00855124	0.00846899	0.00846986	0.00889164	0.00838992	0.00881107	0.0109125	0.0107084
0.00895348	0.00887709	0.0088771	0.00942023	0.00879219	0.00933111	0.0113514	0.0112172
0.00788042	0.00780534	0.0078056	0.00826278	0.00773259	0.00818376	0.0100657	0.00997408
0.00809857	0.00802106	0.00802209	0.00851229	0.00794535	0.00843469	0.0103578	0.0101727
0.00807367	0.00799573	0.00802998	0.00835313	0.00795331	0.00828168	0.0105167	0.0103282
0.00832532	0.00824666	0.00824843	0.008676	0.00816986	0.00859702	0.0107518	0.0105607
0.00810668	0.00802882	0.00802966	0.00847143	0.00795344	0.00839432	0.0104816	0.0103082
0.00784166	0.00777496	0.00776864	0.00815876	0.00769837	0.00807628	0.010018	0.0100148
0.00729953	0.00723013	0.00725462	0.00759682	0.00718541	0.00752465	0.00959266	0.00944806
0.00810564	0.00803668	0.00802437	0.00843691	0.00795358	0.00835175	0.0101777	0.0100185
0.00794571	0.00786915	0.00786972	0.00846993	0.00779516	0.00838564	0.0100854	0.00991869
0.00857391	0.00849164	0.00849274	0.00900575	0.00841194	0.00892061	0.0110727	0.0108766
0.00821935	0.00814091	0.00814983	0.00856691	0.0080722	0.00848542	0.0105602	0.0103799
0.00784077	0.00776596	0.00777139	0.00817674	0.00769759	0.00809458	0.0101302	0.00996095
0.00711257	0.00704396	0.00705398	0.00743113	0.00698697	0.00736097	0.00926205	0.00910951
0.00768477	0.00761726	0.00761793	0.00803071	0.00753943	0.00795387	0.00986083	0.00974468
0.008021	0.00794289	0.00797682	0.0083169	0.00790114	0.00823687	0.0102362	0.0100664
0.00803281	0.00795603	0.00798042	0.0083306	0.00790463	0.0082496	0.0103704	0.0101889
0.00798013	0.00790366	0.00793779	0.00830223	0.00786241	0.00818738	0.0103384	0.010158
0.0086749	0.00859062	0.00859495	0.00902073	0.00851334	0.00893608	0.0111887	0.0109826
0.0082354	0.008156	0.0081572	0.00868194	0.00807951	0.00858923	0.0105801	0.0103924
0.00908075	0.0089923	0.00900173	0.00944765	0.00891626	0.00933838	0.0115586	0.0113444
0.00872201	0.00863683	0.00864735	0.00906979	0.00856465	0.00898947	0.0110495	0.0108519
0.00849382	0.00841192	0.00841775	0.00906648	0.00833278	0.00894496	0.0108112	0.0106252
0.00818654	0.00810893	0.00810096	0.00852276	0.00802579	0.00844486	0.0104194	0.0102784
0.00873689	0.008652	0.00864677	0.00909234	0.0085635	0.0090092	0.010821	0.0106869
0.00812714	0.00804986	0.00808143	0.00843458	0.00800488	0.00834927	0.0104585	0.0102788
0.00828536	0.00820604	0.00824311	0.00858853	0.00816521	0.00850849	0.0109635	0.010793
0.00834353	0.00825578	0.00825552	0.0087209	0.00818359	0.00863637	0.0106793	0.0106059
0.00806532	0.0080051	0.00799523	0.0084268	0.00792764	0.00834189	0.010404	0.0104264
0.00833098	0.00825151	0.00824288	0.00869741	0.00816643	0.00861719	0.010586	0.0104448
0.00875478	0.00867196	0.00866978	0.00914706	0.0085932	0.00905605	0.011301	0.0111688
0.00818257	0.00811226	0.00811067	0.00854462	0.00803335	0.00846725	0.01051	0.0103416
0.00803121	0.00795457	0.00795417	0.00841499	0.00787906	0.00833644	0.0102377	0.0100749
0.00842212	0.00834143	0.00834237	0.00886256	0.00826235	0.00877942	0.0109747	0.0107874
0.00875783	0.00867392	0.00867418	0.00922714	0.00859188	0.00913792	0.0112747	0.0110776
0.00914719	0.00906405	0.00906534	0.00960028	0.0089757	0.00950982	0.0114131	0.0113143
0.00788657	0.00781771	0.00780525	0.00819679	0.00773101	0.00811876	0.0101103	0.00994325
0.00781625	0.00773963	0.00774535	0.00818081	0.00767217	0.00809284	0.0100435	0.00988212
0.00756778	0.00749476	0.00749597	0.00798381	0.00742469	0.00788059	0.00982192	0.00968281
0.00868636	0.00861353	0.00860976	0.00904199	0.00852973	0.0089598	0.0111504	0.0111669
0.00857337	0.00848983	0.00852184	0.00893781	0.0084408	0.00881762	0.011116	0.0109513
0.00832222	0.00824163	0.00826283	0.008662	0.00818415	0.00857626	0.0108055	0.0106227
0.00881093	0.00872679	0.00876211	0.00913761	0.00867851	0.00905085	0.0113504	0.0111512
0.00839409	0.00831175	0.00832323	0.00874727	0.00824401	0.00865171	0.0109715	0.0107862
0.0086313	0.00854835	0.00857287	0.00895579	0.00849007	0.00886181	0.0112604	0.0110584
0.0092157	0.0091274	0.00913711	0.00958025	0.00904972	0.00948504	0.0120618	0.0118421
0.0089298	0.00884331	0.00887389	0.0092374	0.00878944	0.00914968	0.0117533	0.0115414
0.00949422	0.00940152	0.00942787	0.00983768	0.00933848	0.00974252	0.0122112	0.0119966
0.00926276	0.00917454	0.00921445	0.00960136	0.0091269	0.00951063	0.0118891	0.0116817
0.00939262	0.00930185	0.00930345	0.00976756	0.00921468	0.0096759	0.0121404	0.0119287
0.00944247	0.00935065	0.00936622	0.00979278	0.00927714	0.00969843	0.0120831	0.0118906
0.00943975	0.0093491	0.00939111	0.00975128	0.00930084	0.00966177	0.012277	0.0120638
0.0100178	0.00992335	0.00993292	0.0104115	0.00983955	0.0103069	0.0128224	0.0126153
0.00979553	0.00970081	0.00972275	0.0101522	0.00962953	0.0100555	0.0125291	0.0122937
0.00840292	0.00832243	0.00835674	0.00871784	0.00827748	0.00863549	0.0109785	0.0107917
0.00857387	0.00849194	0.00851393	0.00892162	0.00843309	0.00884022	0.0111196	0.0109291
0.00845388	0.00837391	0.008408	0.00877402	0.00832793	0.00869134	0.0111386	0.0109522
0.008169	0.00809105	0.00809154	0.00865876	0.00801431	0.00856493	0.0106395	0.0104711
0.00882162	0.00873031	0.00873051	0.00943224	0.00864963	0.00931614	0.0112575	0.0111218
0.00905569	0.00897612	0.00896842	0.00959457	0.00888208	0.00947542	0.0114019	0.0113066
0.0087937	0.00872812	0.00870937	0.00919842	0.00863884	0.00911101	0.0109854	0.0108491
0.00922884	0.00915239	0.00913908	0.00963048	0.00906396	0.00953317	0.0115441	0.0114321
0.00908171	0.00899208	0.00899182	0.00949387	0.00890184	0.00940198	0.0115835	0.0115109
0.00866096	0.00857878	0.00858436	0.0090833	0.00849891	0.0089962	0.0111972	0.0111125
0.00918407	0.00909573	0.00911349	0.00955038	0.00902708	0.00946158	0.0119884	0.0117994
0.00890959	0.00882424	0.00881744	0.00928777	0.0087338	0.00920111	0.0114022	0.0112149
0.00879204	0.00872807	0.00871041	0.00918375	0.00863538	0.00909487	0.0110127	0.0109021
0.00928638	0.00918853	0.00918817	0.00968089	0.00910202	0.00958992	0.0118191	0.0117103
0.00877058	0.00867718	0.00868526	0.00918731	0.00859255	0.00910283	0.0112044	0.011134
0.00901756	0.00892374	0.00892989	0.00953721	0.00883958	0.00944486	0.0116855	0.0116188
0.00984255	0.00975337	0.00974685	0.0103533	0.00965054	0.0102526	0.012471	0.0124139
0.00948819	0.00939496	0.00939902	0.00997437	0.00931971	0.00987947	0.0119562	0.0118876
0.00905076	0.00896547	0.00896571	0.00965515	0.00888226	0.00954555	0.0115097	0.0113266
0.00931614	0.00922672	0.00922814	0.00977197	0.00913958	0.00968273	0.0119309	0.0117301
0.00936323	0.00927113	0.00927128	0.00982387	0.00918312	0.00972871	0.0119491	0.0117798
0.0105507	0.0104479	0.0104863	0.0109404	0.0103867	0.0108301	0.0135018	0.0132626
0.0098526	0.00975886	0.00980168	0.0102103	0.00970886	0.0101103	0.0129041	0.012682
0.00990622	0.00981186	0.00981294	0.0104086	0.0097196	0.0102684	0.0128924	0.0126778
0.00988067	0.00978616	0.0098182	0.01027	0.00972583	0.0101615	0.0128972	0.012679
0.0101674	0.0100716	0.0101109	0.0105489	0.010015	0.0104515	0.0131897	0.0129624
0.0104189	0.0103172	0.0103383	0.0108045	0.0102403	0.010704	0.0135602	0.0133383
0.0102914	0.0101944	0.0102317	0.010643	0.0101345	0.0105398	0.0134654	0.0132392
0.0105475	0.0104469	0.0104476	0.0110334	0.0103488	0.0109299	0.0137322	0.0134928
0.0104345	0.0103347	0.0103635	0.0108314	0.0102649	0.0107244	0.0137312	0.0134933
0.0104984	0.0103971	0.0103978	0.0109686	0.0102997	0.0108635	0.0134794	0.0132563
0.00996214	0.00986712	0.00988887	0.010346	0.00979442	0.0102424	0.0131552	0.0129366
0.0100052	0.00990749	0.00995415	0.010361	0.00985996	0.0102614	0.0133181	0.0130954
0.0103763	0.0102758	0.010277	0.0109441	0.010179	0.0108231	0.0135176	0.0132865
0.0105585	0.0104587	0.0105021	0.0109382	0.010403	0.0108344	0.013934	0.013692
0.00964527	0.00955335	0.009587	0.0100454	0.00949641	0.00993985	0.0126169	0.0124125
0.0100581	0.00996311	0.00997946	0.0105026	0.00988533	0.010385	0.0129839	0.0127745
0.00989312	0.00979893	0.0098019	0.0103581	0.00970835	0.010245	0.0127502	0.0125388
0.0102849	0.0101871	0.0102246	0.0107152	0.010127	0.0105664	0.0135448	0.0133292
0.01026	0.0101613	0.0101879	0.0106642	0.0100891	0.0105645	0.0134683	0.0132377
0.0105307	0.0104303	0.0104781	0.0109308	0.0103798	0.0108089	0.0136824	0.0134501
0.00877523	0.00867488	0.00867072	0.00995506	0.00866254	0.00983188	0.0118681	0.0118272
0.00976207	0.00967349	0.00966477	0.0107106	0.00958227	0.01055	0.01312	0.0129971
0.00852682	0.00843185	0.00842503	0.00961405	0.00838912	0.00951238	0.0112688	0.0112648
0.00901529	0.00892104	0.00893	0.00958598	0.00883941	0.00947034	0.0121835	0.0121841
0.010328	0.0102253	0.0102224	0.010925	0.0101326	0.0107675	0.0134443	0.0133158
0.0076994	0.00761501	0.00760415	0.0126591	0.00755157	0.00843568	0.0101683	0.0103621
0.00857636	0.00848313	0.00848873	0.00918136	0.0084002	0.00906922	0.0113857	0.0113593
0.00874307	0.0086486	0.00864347	0.00939915	0.00856839	0.00925298	0.0113983	0.0113074
0.00896503	0.00887931	0.00887559	0.00990785	0.00879661	0.00972823	0.0115279	0.011353
0.0084179	0.00835309	0.00833492	0.00927986	0.00826427	0.00911554	0.0103561	0.0103804
0.0067121	0.00663987	0.0066581	0.00734609	0.00657253	0.00727614	0.00869495	0.0089653
0.0067604	0.00668628	0.00667317	0.00749084	0.00662203	0.00738727	0.00860433	0.00870559
0.00485521	0.00480268	0.0047682	0.0056461	0.00475671	0.00559124	0.00704148	0.00736016
0.00497382	0.00492825	0.00490934	0.00576815	0.00488145	0.0057118	0.00753481	0.00767806
0.00453569	0.00449228	0.00605774	0.00514918	0.00444894	0.00509737	0.00683119	0.00695817
0.00416387	0.00412608	0.00412684	0.0045776	0.00411312	0.00452565	0.00585083	0.00612917
0.00517093	0.00517098	0.00512266	0.00592917	0.005094	0.00583742	0.00778571	0.00815719
0.00510109	0.00505506	0.00504995	0.00585851	0.00500483	0.00578946	0.00710295	0.0080257
0.00440275	0.00436044	0.0043631	0.00486047	0.00432181	0.0047874	0.00668519	0.00689716
0.0051881	0.00514084	0.00513907	0.00566562	0.00617896	0.00559259	0.00738425	0.00785838
0.00477357	0.00472827	0.00472798	0.00531954	0.00471485	0.00522256	0.00687404	0.0072925
0.00388309	0.00389564	0.00386247	0.00426742	0.00382772	0.00421533	0.00566438	0.00605395
0.00326033	0.00322792	0.00322731	0.00373585	0.00319755	0.00369092	0.00427175	0.00426853
0.00343417	0.00340167	0.00340179	0.00387827	0.00336874	0.00382418	0.0042847	0.00426295
0.00356011	0.00352696	0.00352675	0.00405219	0.00349391	0.0040034	0.00442468	0.004384
0.00412307	0.00408289	0.0040825	0.0047024	0.00404433	0.00464784	0.00509372	0.00504026
0.0038495	0.00381261	0.0038126	0.00409733	0.00377575	0.00405811	0.00482375	0.00477678
0.00460354	0.00455939	0.0141882	0.00489377	0.0045171	0.00484778	0.00572825	0.0056663
0.00473692	0.00469079	0.00469126	0.00508524	0.00464654	0.00504007	0.00590919	0.00585476
0.0063143	0.0062522	0.00625215	0.00662254	0.00619228	0.00653791	0.00709106	0.00699133
0.00489227	0.0048453	0.00484675	0.00535124	0.00479807	0.00530003	0.00600929	0.00594637
0.00639592	0.00633325	0.00633596	0.00696324	0.00627727	0.00689634	0.00743038	0.00735973
0.00832719	0.00824613	0.00824711	0.00954843	0.00816547	0.00946675	0.00948851	0.00939887
0.00452341	0.00448171	0.00448015	0.00496565	0.00443596	0.00490536	0.00534738	0.00534417
0.00461781	0.00457523	0.0045695	0.00487069	0.0045283	0.00479951	0.00548338	0.00554598
0.00426273	0.00421664	0.00421974	0.00458297	0.0041749	0.00453321	0.0053255	0.00529567
0.00656971	0.00650604	0.0065076	0.00681177	0.00644542	0.00667941	0.00802422	0.00792858
0.00838328	0.00830268	0.0083083	0.00894658	0.00822706	0.00886095	0.00950271	0.00941756
0.00657983	0.00652085	0.00651496	0.00723718	0.0064576	0.00712615	0.00755675	0.00746283
0.006803	0.00669014	0.00676204	0.00741461	0.0066519	0.00728954	0.00801613	0.00791218
0.00457756	0.0045345	0.00453476	0.00517955	0.00449063	0.00509912	0.00562597	0.0056035
0.00609747	0.00603794	0.00603787	0.00651744	0.00597943	0.00643574	0.00725445	0.00716419
0.00994675	0.00985265	0.00986085	0.0107085	0.00974287	0.0104697	0.0111783	0.0111957
0.00626754	0.00620775	0.00621062	0.00659819	0.00615047	0.00649373	0.00785954	0.00778526
0.00953523	0.0094402	0.00944454	0.00975888	0.00935078	0.00966432	0.0109237	0.010792
0.00845086	0.0083794	0.00837748	0.0090895	0.00829296	0.00895583	0.00983472	0.00980258
0.00453394	0.00449035	0.00449221	0.00539197	0.0118428	0.00532853	0.00584009	0.00582186
0.0047675	0.00472031	0.00471993	0.0052991	0.00467674	0.00523102	0.00616968	0.00625518
0.00538704	0.00533442	0.00533801	0.00579735	0.00528609	0.00571812	0.00670735	0.00669854
0.00570787	0.00565198	0.00565288	0.0061367	0.00559873	0.00605847	0.00678084	0.00672359
0.00517332	0.00512441	0.00512469	0.00601892	0.00507509	0.00594489	0.00649607	0.00644456
0.00680969	0.00674389	0.00674681	0.00728522	0.00668142	0.00713804	0.00793259	0.00781199
0.00531644	0.00526509	0.00526478	0.00607168	0.00521445	0.00600807	0.00663986	0.00661855
0.00565809	0.00560124	0.00560419	0.00591706	0.00555029	0.00585727	0.00665841	0.00653721
0.0094081	0.00931789	0.00931918	0.00995164	0.00923244	0.00955943	0.0110936	0.0108251
0.00639397	0.00632899	0.00633463	0.00673198	0.00631515	0.00667083	0.00740987	0.00743624
0.00588327	0.00582631	0.00582658	0.00666797	0.00577071	0.0065789	0.00712002	0.00719895
0.00522307	0.00517316	0.010195	0.00594876	0.0100992	0.00586895	0.00636646	0.00636716
0.00527104	0.00522089	0.00522157	0.0060585	0.00517247	0.00598275	0.0118581	0.00648492
0.00458537	0.00454061	0.00454051	0.00508847	0.00449747	0.00503968	0.00575092	0.00578498
0.00517316	0.00512347	0.00512326	0.00602538	0.00507385	0.00593669	0.00634023	0.00647674
0.00536719	0.00531227	0.00531213	0.00591552	0.0052662	0.00586128	0.00638473	0.00639449
0.00428626	0.00424432	0.00424321	0.00473408	0.00420325	0.00468983	0.0052696	0.00532707
0.00899726	0.00891668	0.00891057	0.0100875	0.00876544	0.00998076	0.0107877	0.0106932
0.00852957	0.00846283	0.00846073	0.00959592	0.00836388	0.0094516	0.0104923	0.0104221
0.00823231	0.00815562	0.0081556	0.00921541	0.00808862	0.00916343	0.0099205	0.00993328
0.00716007	0.00709098	0.00709063	0.0079592	0.00702535	0.0078855	0.00869007	0.00871151
0.00842317	0.00834239	0.00834323	0.00912129	0.00826305	0.00903903	0.0100582	0.00993328
0.00544151	0.00538732	0.0053867	0.00586175	0.00533714	0.00580575	0.0065465	0.00658862
0.00452142	0.00447847	0.00447917	0.00491634	0.00443559	0.00486769	0.00556213	0.00562702
0.00403438	0.00399541	0.00399545	0.00432229	0.00395662	0.00428135	0.00491937	0.0050189
0.00790758	0.00782991	0.00783071	0.00866931	0.00776268	0.00858922	0.00930106	0.00935731
0.00816005	0.0080823	0.0080831	0.00873306	0.00800438	0.00865233	0.00947635	0.00936432
0.00547448	0.00542011	0.00542134	0.00595788	0.00536885	0.0059015	0.0064933	0.00654556
0.00483961	0.00479381	0.00479438	0.00530474	0.00474843	0.00524467	0.00602976	0.00619093
0.00457551	0.00453009	0.00453088	0.00501537	0.00448848	0.00496723	0.00567557	0.00575656
0.00418088	0.00414106	0.00414204	0.00459798	0.00410138	0.004553	0.00513539	0.00514985
0.00728505	0.00721597	0.00721577	0.00792302	0.00714888	0.00784372	0.00860694	0.00871721
0.0048607	0.00481344	0.00481486	0.00526878	0.00476955	0.00521879	0.00611944	0.00607548
0.00494295	0.00489387	0.00489625	0.00543956	0.00484853	0.0053615	0.00611543	0.00606463
0.00873738	0.00865512	0.00865884	0.00981969	0.00857799	0.00971554	0.0107809	0.0106777
0.00946561	0.00938225	0.00937629	0.0106895	0.00929606	0.0105409	0.0117925	0.0116267
0.0102214	0.0101313	0.0101369	0.0113617	0.0100377	0.0112697	0.0125065	0.0124659
0.00584312	0.00578805	0.00578368	0.00628496	0.0057312	0.006204	0.00710549	0.00715935
0.00580849	0.00575286	0.00575339	0.00626632	0.00569798	0.00618015	0.00698494	0.00688136
0.00604958	0.00598864	0.00599086	0.00678292	0.00593251	0.00666985	0.00698075	0.00689304
0.0101969	0.0101051	0.00361675	0.00423677	0.00358313	0.00419934	0.00442421	0.00442538
0.00380686	0.00377033	0.00376795	0.00432941	0.00373392	0.00428693	0.00469209	0.00469153
0.00399814	0.00396206	0.00396091	0.00452864	0.00392247	0.00447781	0.00499435	0.00501623
0.00435893	0.00431725	0.0043176	0.00491404	0.00427625	0.00484264	0.0050906	0.00512018
0.00452338	0.0044788	0.00448128	0.00500203	0.00443626	0.00495047	0.00534768	0.00528954
0.00538524	0.00532959	0.00533265	0.00600312	0.00527889	0.00591734	0.00622704	0.00615791
0.00669057	0.00663292	0.00662981	0.00746374	0.00657368	0.00734645	0.00821825	0.00814872
0.00731364	0.00724427	0.00724346	0.00817619	0.00717869	0.00804149	0.0092745	0.00925604
0.00753402	0.00745652	0.00744924	0.00842022	0.00739648	0.0083265	0.00950595	0.00943471
0.00596377	0.0059078	0.0059046	0.00631973	0.00585011	0.00626088	0.00726828	0.00732563
0.00619389	0.00613303	0.00613684	0.00648766	0.00607707	0.0064297	0.00719209	0.0070766
0.00727165	0.0072003	0.00720248	0.0076645	0.00713139	0.00758958	0.0081734	0.00805819
0.00590297	0.00584526	0.00584568	0.00654536	0.00579287	0.00644837	0.00669383	0.00667831
0.00336301	0.0033289	0.00333062	0.00387565	0.00329813	0.00383139	0.00432741	0.0043108
0.00405102	0.00401452	0.00401607	0.00458559	0.00397589	0.00452549	0.00503879	0.00501199
0.00458121	0.00450348	0.00453672	0.00502912	0.00446044	0.00497529	0.00562287	0.00558845
0.00507857	0.00502825	0.0050324	0.00556693	0.00498385	0.00548903	0.00613752	0.00607592
0.0065083	0.00644654	0.00644599	0.00677262	0.00638436	0.00667667	0.00757006	0.00741665
0.0072893	0.00721902	0.00721924	0.00766496	0.0071508	0.00756555	0.00832496	0.00816644
0.00783412	0.00775335	0.00775493	0.00816833	0.00767845	0.00808722	0.00866086	0.00858044
0.00717552	0.00710355	0.00710327	0.0078165	0.00703855	0.00774577	0.00805376	0.00797988
0.00468088	0.00463701	0.014337	0.0049819	0.0142026	0.0049326	0.00590989	0.00584549
0.00560481	0.00555141	0.00555099	0.0059355	0.0054993	0.00585655	0.00694019	0.00687339
0.0050128	0.00496281	0.00496305	0.00535783	0.00491768	0.00529903	0.00631975	0.00634298
0.0052731	0.0052228	0.00522349	0.00580062	0.00517471	0.00572066	0.00661323	0.00660604
0.00623127	0.00617112	0.00617272	0.00683341	0.00611242	0.00668874	0.00750737	0.00743301
0.00876617	0.00868467	0.00868032	0.00947671	0.00860058	0.00939302	0.010313	0.0101291
0.00925989	0.0091777	0.00917503	0.00983438	0.009082	0.00974573	0.0106897	0.0105897
0.00634441	0.00628424	0.00628611	0.00710809	0.00622567	0.00697571	0.00767556	0.00770364
0.0060027	0.00594545	0.00594535	0.00667192	0.00588833	0.0065421	0.00704236	0.00699418
0.00806546	0.00798726	0.00798787	0.00835612	0.00791387	0.00823939	0.00910819	0.00891514
0.0087406	0.00865498	0.00865655	0.00902552	0.00857317	0.00893924	0.00981755	0.00964013
0.00469507	0.00464977	0.00465346	0.00496407	0.00460953	0.00491655	0.00573218	0.00567972
0.00728564	0.00724546	0.00724758	0.00761402	0.00717669	0.00738026	0.00866453	0.00852801
0.00533428	0.00528373	0.00528366	0.00586491	0.00523257	0.00581213	0.00634796	0.00628288
0.0093531	0.00926628	0.00926217	0.0105803	0.00918583	0.0105099	0.0117742	0.0116989
0.00949998	0.0094092	0.00940767	0.010794	0.0093149	0.0106725	0.0121611	0.0121499
0.00989672	0.00979966	0.0097994	0.0111006	0.00970473	0.0109423	0.012853	0.0128046
0.0100446	0.009947	0.00994706	0.0112794	0.00988533	0.0111324	0.0128184	0.0127866
0.0102577	0.010168	0.0101673	0.011677	0.0100497	0.0115175	0.0130432	0.012985
0.00534499	0.0052941	0.00529645	0.00583205	0.00524294	0.00576983	0.00659769	0.00653796
0.00746632	0.00739099	0.00739462	0.00745603	0.00732543	0.00736796	0.00912458	0.00898572
0.00802215	0.00794656	0.00794213	0.00908988	0.00786895	0.00897339	0.00993534	0.0101855
0.00809823	0.00802702	0.00801943	0.00915456	0.00797307	0.0090513	0.0101798	0.0104569
0.0051964	0.00514534	0.00514712	0.00544588	0.00509593	0.00539272	0.00612078	0.00606911
0.0050913	0.00504109	0.00505612	0.00530293	0.00500564	0.00525449	0.00629431	0.00622223
0.00735921	0.00728615	0.00731409	0.00726704	0.00724206	0.00719875	0.00891422	0.00878571
0.00365725	0.00362269	0.00362189	0.00408469	0.00358877	0.00403271	0.00433668	0.00431653
0.00498442	0.00493481	0.00493632	0.00519669	0.00488981	0.00514368	0.00574229	0.00567377
0.00457608	0.00453364	0.00453587	0.00502618	0.0044914	0.00497922	0.00554839	0.00554964
0.00549349	0.00544115	0.00544154	0.00582672	0.00539011	0.00577195	0.00642903	0.00636629
0.00320396	0.00317301	0.00317229	0.00369172	0.00314324	0.00364556	0.00395656	0.00393647
0.00609314	0.00603272	0.00603536	0.00625785	0.00597498	0.00619815	0.00702025	0.00693512
0.00674178	0.00667534	0.0066754	0.00738556	0.00661164	0.00731756	0.00773773	0.0076618
0.00436782	0.00432538	0.00432589	0.00493577	0.00428501	0.00486607	0.00520353	0.00516483
0.00466061	0.00461553	0.00461608	0.00518257	0.0045726	0.00511174	0.00565682	0.00559275
0.00585033	0.00579418	0.00579264	0.0064456	0.00573919	0.00638653	0.00672161	0.00665285
0.00595433	0.00589535	0.00589741	0.00661396	0.00583705	0.00655256	0.0071825	0.00728042
0.00593855	0.00588119	0.00588145	0.00664207	0.00582625	0.00652859	0.00720745	0.00710365
0.00914079	0.00905111	0.0090576	0.00927629	0.0089676	0.00918433	0.0102459	0.0101491
0.00484371	0.0047976	0.00479819	0.0055052	0.00475196	0.00542516	0.00596569	0.00599914
0.0055951	0.00554073	0.00554134	0.00625416	0.00548908	0.0061951	0.00656734	0.00649173
0.00774833	0.00767288	0.00767532	0.00824593	0.00760035	0.00806322	0.00902195	0.00883142
0.00831186	0.00823192	0.00822968	0.00890054	0.00815991	0.00879231	0.00984658	0.00991686
0.00898104	0.00880778	0.00890361	0.00974858	0.00872452	0.00940003	0.0107223	0.0107425
0.00750583	0.00743069	0.00743314	0.00823107	0.00736232	0.0081283	0.00899324	0.00906945
0.00879032	0.00870355	0.00870483	0.0100912	0.00862424	0.00981753	0.0104719	0.0104131
0.0102375	0.0101354	0.0101362	0.0120092	0.0100424	0.0117146	0.0119211	0.0117307
0.00706951	0.00700297	0.00700209	0.00762318	0.00693451	0.00755366	0.00808871	0.0080089
0.00941832	0.00932754	0.00932932	0.0100371	0.0092437	0.00988626	0.0106813	0.0106126
0.00818551	0.00810702	0.00812238	0.00841466	0.00804659	0.00832423	0.00966677	0.00961532
0.0049043	0.00485697	0.00485557	0.00533335	0.00481182	0.00528534	0.0058596	0.00581331
0.00516791	0.00511694	0.00511584	0.00575325	0.00506746	0.00569005	0.00599643	0.00593245
0.0078729	0.00779533	0.00778743	0.00822305	0.00771493	0.0081398	0.00892716	0.00884288
0.0103821	0.0102833	0.010284	0.0108834	0.0101781	0.0107735	0.0117371	0.0116266
0.00640173	0.00633689	0.00633402	0.00683939	0.00627921	0.00678063	0.00718719	0.00710899
0.00920344	0.00911192	0.00912138	0.00912372	0.00903221	0.00903409	0.0108273	0.0106663
0.00547202	0.00541789	0.00541695	0.00604567	0.00536488	0.0059887	0.00642602	0.00643575
0.0058502	0.0057996	0.00579602	0.00638687	0.00573614	0.00629644	0.00681774	0.00690623
0.00669136	0.00662808	0.00663332	0.00717021	0.00656232	0.00709254	0.00757644	0.00754091
0.00820473	0.00812587	0.00814877	0.00831561	0.00806999	0.00824135	0.00918173	0.00909135
0.005752	0.00570251	0.0056984	0.00614226	0.00564496	0.00608216	0.00679814	0.00683085
0.0067479	0.00668187	0.00668339	0.00702088	0.006616	0.006953	0.00800568	0.00791353
0.00478043	0.00473588	0.00473119	0.005169	0.00468656	0.00512154	0.00560476	0.00565208
0.00771368	0.0076421	0.00764256	0.00808935	0.00757003	0.00801858	0.00870837	0.00860925
0.00448575	0.00444613	0.00444536	0.00497827	0.00440439	0.00493197	0.00530911	0.00533389
0.00500773	0.00495938	0.00495728	0.00517958	0.00491014	0.00513088	0.00582581	0.00577208
0.00964497	0.00955716	0.00398554	0.00450031	0.00394706	0.00445453	0.00473937	0.00491958
0.00484525	0.00480038	0.00481925	0.00552998	0.0124766	0.00545907	0.00590927	0.00605671
0.00509367	0.00504738	0.00505096	0.00577227	0.00500184	0.00569877	0.0061672	0.00622608
0.00540895	0.00536191	0.00535782	0.00613245	0.00531181	0.00607496	0.00660059	0.00659838
0.00514605	0.00509789	0.00509881	0.00577486	0.00504815	0.00570069	0.00611394	0.00615241
0.00735221	0.00728477	0.00727759	0.00763438	0.00720949	0.00756153	0.00823845	0.00816316
0.00523744	0.00518592	0.00518447	0.00577475	0.00513626	0.0056901	0.0061634	0.0062912
0.00590728	0.00585098	0.00585278	0.00644072	0.00579524	0.00638014	0.00706075	0.00704389
0.00628446	0.00622326	0.00622467	0.00691074	0.00616541	0.00681199	0.00744091	0.00736825
0.00692042	0.0068554	0.00685436	0.00766811	0.00679113	0.00758025	0.00793724	0.00800622
0.00567683	0.00561851	0.00562426	0.00627369	0.00556447	0.00617431	0.00653717	0.00655227
0.00593362	0.00587971	0.00588373	0.0062946	0.00582136	0.00620935	0.00684663	0.00676696
0.00564844	0.00559225	0.00559176	0.00600628	0.00553976	0.00593486	0.00682822	0.00676134
0.00687707	0.0068104	0.00681103	0.00779687	0.0067695	0.00763392	0.00812085	0.00807686
0.00870302	0.00861836	0.00861453	0.00965115	0.00853941	0.00956223	0.00971811	0.00967766
0.00923009	0.00913756	0.00914109	0.0100987	0.00905533	0.00990997	0.0106732	0.0105196
0.00855902	0.00847883	0.00847847	0.00910901	0.00839759	0.00878545	0.0100491	0.00977866
0.0056679	0.00561892	0.00561539	0.0059427	0.00555994	0.00588783	0.00641953	0.00643384
0.00362413	0.00359115	0.00358936	0.00406052	0.00355235	0.00402394	0.00442235	0.00446608
0.00730427	0.00722991	0.00723498	0.00752012	0.00716475	0.0074428	0.00847382	0.00832147
0.00930388	0.00921596	0.0092169	0.00998599	0.00912959	0.00987137	0.0105627	0.0103728
0.00948886	0.00939774	0.00940023	0.010857	0.00931262	0.0104493	0.0107561	0.0105899
0.00826267	0.00817987	0.00818735	0.00898184	0.00810449	0.00879807	0.00937406	0.00917949
0.00757654	0.00750288	0.00751841	0.00764424	0.00744964	0.00756604	0.00889029	0.00871191
0.00609494	0.00603287	0.0060358	0.00636763	0.00597611	0.00630869	0.00691855	0.0068068
0.00680232	0.00673615	0.00673834	0.00707361	0.00667397	0.0070034	0.00774661	0.00763498
0.00715166	0.00708268	0.00708505	0.00780492	0.00701842	0.0076842	0.00838369	0.00827334
0.00840267	0.00832307	0.00832083	0.00909318	0.00824531	0.00895175	0.00985139	0.00970914
0.00908345	0.00900162	0.00900074	0.00961623	0.00890917	0.00944745	0.0103938	0.0101754
0.00523616	0.00518456	0.00518585	0.00584359	0.00513492	0.00578567	0.00600242	0.00595015
0.0104307	0.0103347	0.0103278	0.0115604	0.0102341	0.0114685	0.0115802	0.0114741
0.00489975	0.00485172	0.00485219	0.0052715	0.00480603	0.00522047	0.00579214	0.00572755
0.00444995	0.00440421	0.00440577	0.00488674	0.00436208	0.00482529	0.00520012	0.00518963
0.00638915	0.00632332	0.00632518	0.00657659	0.00626939	0.00651325	0.00717191	0.00709738
0.00531882	0.00526882	0.00526807	0.00597238	0.00521755	0.00591619	0.00628179	0.00628445
0.00839854	0.00831866	0.00831985	0.00863546	0.00823764	0.00854911	0.00954858	0.00945715
0.00422027	0.0041814	0.00417712	0.00478584	0.00414115	0.00472916	0.00514954	0.00513578
0.00455157	0.00451	0.00450724	0.00504912	0.00446529	0.00497496	0.00533788	0.00531943
0.0065083	0.00644796	0.00644662	0.00715151	0.00638643	0.00704075	0.007362	0.0074234
0.00940557	0.00931492	0.00931801	0.0097622	0.00922938	0.00966994	0.010437	0.0103393
0.00911226	0.00902519	0.00902598	0.00966095	0.00894011	0.00956676	0.0102931	0.0101364
0.00860046	0.00851009	0.00851608	0.00895509	0.00843434	0.00880903	0.00976515	0.00953269
0.00603792	0.0138521	0.0138556	0.00667053	0.0059251	0.00660872	0.00745331	0.00736831
0.00603502	0.00597551	0.00597534	0.0062744	0.00592046	0.00622071	0.00720139	0.00713047
0.00573888	0.00568315	0.00568228	0.00616132	0.00562546	0.00606666	0.0066518	0.00662455
0.0048117	0.00476889	0.00476776	0.00547163	0.00472369	0.00541883	0.00575115	0.00575425
0.00503755	0.0153291	0.00505812	0.00566385	0.00494137	0.00561324	0.00632197	0.00626468
0.0061186	0.00596906	0.0059706	0.00671763	0.0059136	0.00665882	0.00748736	0.00740695
0.00575605	0.00570392	0.00570515	0.00620649	0.00564867	0.00614444	0.00688482	0.00682569
0.00718339	0.00711458	0.00710384	0.00803824	0.00704518	0.00792761	0.00846799	0.00853897
0.00696553	0.00688729	0.00690064	0.00740686	0.00683291	0.00733071	0.0080577	0.00810311
0.00869743	0.00861489	0.00861631	0.00923696	0.00853319	0.00914908	0.0098765	0.00972377
0.00493369	0.00488767	0.00488768	0.00557525	0.00483951	0.00552426	0.00607161	0.00601844
0.00622532	0.00617211	0.00616584	0.00689022	0.006107	0.00682598	0.00737228	0.00743135
0.00606791	0.00601493	0.00601469	0.00685055	0.0059581	0.0067819	0.00714061	0.00708839
0.00694132	0.00687557	0.0068771	0.00756888	0.00680658	0.00745964	0.0077936	0.00777316
0.00539739	0.00534845	0.00540118	0.0061058	0.0052955	0.00605122	0.00636003	0.00630878
0.00554375	0.00549105	0.00549141	0.00615555	0.0054388	0.00614655	0.00663651	0.00656077
0.0073692	0.00728695	0.00728995	0.00814696	0.00721876	0.00807146	0.00864944	0.00865471
0.00449833	0.00445264	0.00445466	0.00486587	0.00440843	0.00481947	0.00537246	0.00537545
0.00649417	0.00643092	0.00642985	0.0070605	0.0063684	0.00694383	0.00730737	0.00730872
0.00368365	0.00364864	0.00364855	0.00431204	0.00361388	0.00426975	0.00463429	0.00458931
0.00579076	0.00573126	0.00573634	0.00631566	0.00567871	0.00619766	0.00668974	0.00662015
0.00592413	0.00587404	0.0058673	0.00669767	0.00581346	0.00663019	0.00691247	0.00684905
0.00573679	0.00568193	0.00568311	0.00651374	0.00562786	0.00644984	0.00691799	0.00691402
0.00638655	0.00632709	0.00632718	0.00711891	0.00626593	0.007049	0.00765149	0.00770138
0.00860208	0.00852574	0.00852443	0.00954202	0.00843594	0.00940959	0.010016	0.0100883
0.0053335	0.00528237	0.00528127	0.0058548	0.00523281	0.00580071	0.00619711	0.00614029
0.00513319	0.00508333	0.00508243	0.00549151	0.00503418	0.00543908	0.00617352	0.00611009
0.00873006	0.00864505	0.00865079	0.00949068	0.0085668	0.00919259	0.00993142	0.00964063
0.00490618	0.00485987	0.00485939	0.00569203	0.00481317	0.00562365	0.00602301	0.00595657
0.00693355	0.00686349	0.00685862	0.00764941	0.00680332	0.00757542	0.00809918	0.00805309
0.00983732	0.00973537	0.00974041	0.0103709	0.00965122	0.0102752	0.0112892	0.0111831
0.00705626	0.00698449	0.00698561	0.00779772	0.00691928	0.00772727	0.00833419	0.00822635
0.00666636	0.00659912	0.00660045	0.00715124	0.00653622	0.00708028	0.00743535	0.00736295
0.00689167	0.00682388	0.00682724	0.00757687	0.00676164	0.00751398	0.0078561	0.00777827
0.0046599	0.00461595	0.00461628	0.00523639	0.00457154	0.00518725	0.00564545	0.00562805
0.00649319	0.00642862	0.00643061	0.0069419	0.00636866	0.00687486	0.00762372	0.00751591
0.00994819	0.00985806	0.00985635	0.0108773	0.00975727	0.0106873	0.0110659	0.0108986
0.00750876	0.00743309	0.00743747	0.00812988	0.00736896	0.00805607	0.00875163	0.00863993
0.00904502	0.00895639	0.00896208	0.00945159	0.00887169	0.00935921	0.0104013	0.0103065
0.00959649	0.00949741	0.00950225	0.0103884	0.00941166	0.0102781	0.0110925	0.0109877
0.00465227	0.0046088	0.00460946	0.00522646	0.00456433	0.00517501	0.00575383	0.00574093
0.00554974	0.00549645	0.00549692	0.00603062	0.00544387	0.00597187	0.00670111	0.00661488
0.00686575	0.00680089	0.00679916	0.00723457	0.00673711	0.00715348	0.00788257	0.00778876
0.00479413	0.00474845	0.00474742	0.0149035	0.00470306	0.00518296	0.00580987	0.00578632
0.00934464	0.00924594	0.00926021	0.00974328	0.00916518	0.00964573	0.0106598	0.0105582
0.00825425	0.00816774	0.00817462	0.00850102	0.00809728	0.00842566	0.00971215	0.009569
0.00522395	0.00517324	0.00517434	0.00564742	0.00512436	0.00559547	0.00625858	0.00619348
0.00551369	0.00546287	0.00546706	0.00623506	0.00541495	0.00617707	0.00655779	0.0065817
0.00630504	0.00624302	0.00624615	0.00679579	0.00618645	0.00672659	0.00729641	0.00719354
0.0083015	0.00821999	0.0082131	0.00878384	0.00813952	0.00869991	0.0093073	0.00921997
0.00854253	0.008462	0.00846772	0.00881508	0.0083812	0.00874097	0.00952243	0.00943414
0.00976235	0.00967767	0.00967917	0.0110147	0.00958267	0.0109088	0.0114135	0.011379
0.00391709	0.00387847	0.00387943	0.00442898	0.00384231	0.00437914	0.00472469	0.00477523
0.00782711	0.00765788	0.00774933	0.00821491	0.00758619	0.00799979	0.00918996	0.00903742
0.00807839	0.00799664	0.00800019	0.00848506	0.0079246	0.00832645	0.0095994	0.00942864
0.0032484	0.0131265	0.00321748	0.00366235	0.00318689	0.00362121	0.00424764	0.00426545
0.0100157	0.00992007	0.00992013	0.0102659	0.0098285	0.00999763	0.0116759	0.011439
0.00566382	0.00560764	0.00560874	0.00609477	0.00555403	0.00603526	0.0064911	0.00643197
0.00519371	0.00514409	0.00514656	0.00572137	0.0050959	0.00565898	0.00602422	0.00595158
0.00378274	0.00374574	0.00374633	0.00440737	0.00371132	0.00436399	0.00484639	0.00491779
0.00392347	0.0038844	0.00388559	0.00436472	0.0038494	0.0043235	0.00504618	0.00510162
0.00485638	0.00480888	0.00481019	0.00519998	0.00476386	0.00515191	0.00585357	0.00578541
0.0032143	0.00318255	0.00318382	0.00375536	0.00315353	0.00371385	0.00396627	0.00403015
0.00388326	0.00384766	0.00384744	0.00431821	0.00380828	0.00427604	0.00515374	0.00522151
0.00619363	0.00613468	0.00613439	0.00678391	0.00607588	0.00667601	0.00742094	0.00739645
0.00729713	0.0072267	0.00725422	0.00740084	0.00718706	0.00732668	0.00830635	0.00820246
0.00890901	0.00882756	0.00882713	0.00934245	0.00874965	0.00918892	0.0102498	0.0102956
0.00364462	0.00360988	0.00360976	0.00422291	0.0035754	0.00417959	0.00445018	0.00452438
0.00406105	0.00402161	0.0040219	0.00472495	0.00399181	0.00467428	0.00519622	0.00520076
0.00745347	0.00738466	0.00738118	0.0079449	0.00730884	0.00787306	0.00849772	0.00842049
0.00440962	0.00436695	0.00436698	0.00497721	0.00432521	0.00493135	0.00558577	0.00563568
0.00452092	0.00447693	0.00447711	0.00491171	0.00443462	0.00486781	0.00588635	0.00589036
0.00630933	0.00624908	0.00625063	0.00688183	0.00618611	0.00681341	0.00719334	0.00719829
0.00735247	0.00728419	0.00728458	0.00758646	0.00721343	0.00751871	0.00856345	0.00842449
0.00500736	0.00495902	0.00496003	0.00568399	0.00491204	0.00556578	0.00633394	0.00630069
0.0078081	0.00773279	0.00773279	0.00852707	0.00765915	0.00844653	0.0089763	0.00889686
0.00915035	0.00906999	0.00907138	0.00928166	0.00897785	0.0091965	0.0102267	0.0101363
0.00780138	0.00772732	0.00772667	0.00842684	0.00764994	0.00834989	0.00922667	0.00924278
0.0101581	0.0100595	0.0100597	0.0105987	0.00996487	0.0105031	0.0112181	0.0111189
0.00365899	0.00362327	0.00362418	0.00414327	0.00359004	0.00410504	0.00469051	0.00467957
0.00459719	0.00455362	0.00455336	0.00504029	0.00450969	0.00499293	0.00563641	0.00559196
0.00564425	0.00558967	0.00559587	0.00584543	0.00554096	0.00578853	0.00674904	0.00667659
0.00625457	0.00619641	0.00619607	0.00720664	0.006181	0.00709938	0.00749244	0.00744218
0.00736631	0.00729822	0.00729634	0.00819806	0.00728733	0.00812303	0.00877975	0.00875799
0.00734217	0.00727501	0.00727326	0.00797489	0.00720656	0.00790048	0.0086854	0.00869033
0.00450259	0.0044599	0.00446092	0.00498224	0.00441888	0.00493707	0.00587352	0.005856
0.00454709	0.0045047	0.00450362	0.00513879	0.00446259	0.00506727	0.00547616	0.0054591
0.00657688	0.00651283	0.00651448	0.00716887	0.00645047	0.00706093	0.00781293	0.00769411
0.010478	0.0103795	0.0103832	0.011165	0.010289	0.0108636	0.0117693	0.0114588
0.00886041	0.0087712	0.00877536	0.00899046	0.00869441	0.00890611	0.00984169	0.00974935
0.00449267	0.00445061	0.00444802	0.00484293	0.00440733	0.00479754	0.00564266	0.00567251
0.0050469	0.00499724	0.00500626	0.00525031	0.00495716	0.00519948	0.00644355	0.00636986
0.00732294	0.00725597	0.00725353	0.00779791	0.00718677	0.00772752	0.00829929	0.0082051
0.00981522	0.00972109	0.00972173	0.0102845	0.0096328	0.0101454	0.0113634	0.011215
0.00425266	0.00421426	0.00421382	0.00470956	0.00417486	0.0046669	0.00515047	0.0051881
0.00672082	0.0066573	0.00665944	0.00696932	0.00659773	0.00690476	0.00766396	0.00759516
0.00391093	0.00387336	0.00387729	0.00446729	0.00383679	0.00441523	0.00470126	0.00466561
0.00645035	0.00639108	0.00638914	0.0067125	0.00633031	0.00664722	0.00744809	0.00734685
0.00803091	0.00788259	0.0079591	0.00849088	0.00780806	0.00830951	0.00936418	0.00933096
0.00547049	0.00541703	0.00542029	0.0056289	0.00536739	0.00557386	0.00618393	0.00610451
0.0065401	0.00647873	0.00647877	0.00732769	0.00649678	0.00721407	0.00811835	0.00805744
0.00703273	0.00696439	0.00696396	0.0075727	0.00689672	0.00744128	0.00851316	0.00839413
0.0083403	0.00825861	0.0082602	0.00884556	0.00818235	0.00866274	0.00985944	0.00964674
0.00770868	0.00763238	0.00763358	0.0079434	0.00755942	0.00786943	0.00857274	0.00849008
0.00576525	0.00570828	0.00570796	0.00652733	0.00565473	0.00644593	0.00695256	0.00687308
0.00846845	0.00838165	0.00838617	0.00873586	0.00830444	0.00864669	0.0101195	0.010018
0.00866528	0.00858321	0.00858298	0.00918221	0.00850106	0.00899217	0.0101619	0.00999637
0.00539811	0.00535163	0.00534892	0.00591611	0.00529725	0.00586016	0.00663018	0.00669198
0.00480223	0.00475403	0.00475573	0.00523436	0.00470954	0.00518205	0.00605944	0.00601546
0.00451352	0.00447106	0.0044704	0.00484293	0.0044263	0.00479558	0.00563001	0.00557208
0.00463003	0.00458503	0.00458504	0.00504541	0.00454176	0.00499472	0.00564082	0.00557971
0.00516014	0.00511027	0.0051114	0.00536347	0.00506127	0.00530985	0.00647256	0.00639649
0.00514703	0.00510007	0.00510146	0.00584081	0.00505438	0.00575664	0.00606066	0.00600078
0.0086022	0.00851831	0.00852308	0.00857254	0.00844046	0.00848641	0.0104739	0.010315
0.00660121	0.00654401	0.00654376	0.00694377	0.00647859	0.00688552	0.00785357	0.00787926
0.00623423	0.00617041	0.00617546	0.00651369	0.00611522	0.00645154	0.00721508	0.00713272
0.00791362	0.00784149	0.00783958	0.00842214	0.00776282	0.00833941	0.00901736	0.00893552
0.00621867	0.00615823	0.00615957	0.0065857	0.00610071	0.00651814	0.00763496	0.00764665
0.00957667	0.00949083	0.00949167	0.00996995	0.00939576	0.00988174	0.0108485	0.0107306
0.00528256	0.00523296	0.00523084	0.00559825	0.00518304	0.0055463	0.00622014	0.00622276
0.00432273	0.00428131	0.00428204	0.00477757	0.00424095	0.00471339	0.00535879	0.0053596
0.00505257	0.00498311	0.00499791	0.00535986	0.00493468	0.00528136	0.00606132	0.00604271
0.00403003	0.0039934	0.00399391	0.00436824	0.00395491	0.0043125	0.00511428	0.00513055
0.00946767	0.00937416	0.00937691	0.0102638	0.00928909	0.0101717	0.0108511	0.0107456
0.0065066	0.00633909	0.0063428	0.0068023	0.00628119	0.00662672	0.00772381	0.00759982
0.00504342	0.00499448	0.00499622	0.00532739	0.00494946	0.0052766	0.00632515	0.00627152
0.00571866	0.0056662	0.00566561	0.00604652	0.00560847	0.00596562	0.00674217	0.00672523
0.00521152	0.00516113	0.00516234	0.00556328	0.0051139	0.00551207	0.00653845	0.00649996
0.00606035	0.00600083	0.00600108	0.00637176	0.00594408	0.0063156	0.00743048	0.00735399
0.00728147	0.00721279	0.00723514	0.00734327	0.00716611	0.00727964	0.00897117	0.00886424
0.00572187	0.00566525	0.00566664	0.00597365	0.00561142	0.00591487	0.00659237	0.00650926
0.00721492	0.00714492	0.00714688	0.00794031	0.0070774	0.00773718	0.00863057	0.00856912
0.00543959	0.00538586	0.00539234	0.00596112	0.00533708	0.00590306	0.00637897	0.00631774
0.00602067	0.00596011	0.00595932	0.00645378	0.00590394	0.00639827	0.00694133	0.00683833
0.00680841	0.00673923	0.00674174	0.00726678	0.00667519	0.00719864	0.00816178	0.00806231
0.00745925	0.00738612	0.00738875	0.00775169	0.0073195	0.0076405	0.00900831	0.00883167
0.00863343	0.00855275	0.00855277	0.00896316	0.00847027	0.00884254	0.01044	0.0102844
0.00992115	0.00982127	0.0098244	0.0102135	0.0097301	0.00998044	0.0121398	0.0119549
0.0101459	0.010048	0.0100503	0.0109638	0.00995192	0.0108542	0.0115129	0.0114038
0.0079335	0.00785758	0.00785597	0.00823019	0.00778361	0.00815018	0.00926706	0.00917971
0.00720916	0.00713987	0.00714239	0.00745671	0.00707318	0.00733071	0.00852287	0.008401
0.00627593	0.00621498	0.00621617	0.00660334	0.00615615	0.0065186	0.0074345	0.00734494
0.00637573	0.00631503	0.00631382	0.00688345	0.00625554	0.00682016	0.00742605	0.00741027
0.00569294	0.00563525	0.00563607	0.0062446	0.00558189	0.00614637	0.00647751	0.00645938
0.00600454	0.00594813	0.00594553	0.00652611	0.00589044	0.00641556	0.00701031	0.00705219
0.005786	0.00573143	0.00573071	0.00669386	0.00567859	0.00657322	0.00680612	0.00675757
0.00643601	0.00636727	0.0063724	0.00718761	0.00630499	0.00705453	0.00731043	0.00725692
0.00877112	0.00868702	0.00868811	0.00894889	0.00860114	0.00886108	0.00986469	0.00977207
0.00891978	0.00882641	0.00884076	0.00906004	0.00876131	0.00896959	0.0100101	0.00991615
0.00922716	0.00914114	0.0091451	0.0100301	0.0090599	0.00969189	0.0108405	0.0105241
0.00955517	0.00946817	0.00946878	0.0101877	0.00937255	0.0100936	0.0109125	0.0107385
0.0104282	0.0103239	0.0103305	0.0107425	0.0102204	0.0105987	0.0121349	0.0119144
0.00720898	0.007054	0.00713947	0.00750574	0.00698577	0.00728049	0.00858377	0.00853793
0.00631619	0.00625415	0.00625702	0.00727606	0.00619606	0.00718968	0.00752552	0.00743582
0.00804977	0.00797796	0.00797945	0.00914143	0.00790003	0.00894443	0.00927358	0.00914319
0.00943375	0.00933954	0.00934177	0.0103881	0.0092492	0.0101847	0.0107797	0.0106648
0.00920864	0.00912044	0.00912003	0.00940863	0.00903559	0.0092603	0.0104863	0.0102819
0.00623962	0.00618363	0.00618221	0.00697273	0.00612382	0.00690321	0.00761761	0.00757884
0.00804179	0.00796613	0.00796661	0.00871286	0.00789365	0.00863555	0.00928412	0.00919494
0.00753765	0.00745181	0.0074647	0.00815927	0.0073834	0.00799155	0.00903918	0.0088923
0.00743859	0.00736703	0.00736875	0.00761715	0.00729659	0.00754122	0.00886654	0.00872512
0.00723089	0.00706498	0.00706106	0.0077593	0.00697996	0.007686	0.00837295	0.00829935
0.00599175	0.00593365	0.00593835	0.00625164	0.00588221	0.00613085	0.00731491	0.00727511
0.00988621	0.00978986	0.00979203	0.00996349	0.00969814	0.00984299	0.0113387	0.0111157
0.00387731	0.00384105	0.00384142	0.0046131	0.00380147	0.00455824	0.00498303	0.00498832
0.00397597	0.00393578	0.00393547	0.00461274	0.00389863	0.00455214	0.00495585	0.00496029
0.00454281	0.00449956	0.00450059	0.0050807	0.00445788	0.00501575	0.00543646	0.00542668
0.00653051	0.00646934	0.00646868	0.00719157	0.00640505	0.00712268	0.00737859	0.00730814
0.00795729	0.00788029	0.00787568	0.0087655	0.00780484	0.0085774	0.00907132	0.0090586
0.00500832	0.00496114	0.00495957	0.00581224	0.00491365	0.00574963	0.0061203	0.00608636
0.00733406	0.00726488	0.00726695	0.00760921	0.0071985	0.00746501	0.00837146	0.00823388
0.00543099	0.00537772	0.0053793	0.00589379	0.00532706	0.00579765	0.00646637	0.00639126
0.0049995	0.00495075	0.00495195	0.00541538	0.00490475	0.00533386	0.00606901	0.00601189
0.00412775	0.00409378	0.00409283	0.0046173	0.0040561	0.00454578	0.00507277	0.00524536
0.00843403	0.00835318	0.00836242	0.00852314	0.00828248	0.00844122	0.00943545	0.0092868
0.00673874	0.00667331	0.00668297	0.00692125	0.00661808	0.00683755	0.00782627	0.00772564
0.00461619	0.00457106	0.00457157	0.00502978	0.00452841	0.00498131	0.00556682	0.00551391
0.00467606	0.0046304	0.00463176	0.00511929	0.00458716	0.00507573	0.00546201	0.00541566
0.00626431	0.00620565	0.00620399	0.00667353	0.00614405	0.00661105	0.00714592	0.00707805
0.00909516	0.00900853	0.00900035	0.00982965	0.00891664	0.00973834	0.0101248	0.0100385
0.00661079	0.00654477	0.0065457	0.00713658	0.00648304	0.00706624	0.00752125	0.00747641
0.00661655	0.0065542	0.0065528	0.00705131	0.00649089	0.00698595	0.00747929	0.00737119
0.00390849	0.00387134	0.00386872	0.00440861	0.00383246	0.00436655	0.00486492	0.0048223
0.00503096	0.00498135	0.00498051	0.00537526	0.00493241	0.00532205	0.00600992	0.00599212
0.00420392	0.00416457	0.00416469	0.00476005	0.00412418	0.00470673	0.00524325	0.00521701
0.00465915	0.00461342	0.00461481	0.00515677	0.00457008	0.00508793	0.00587725	0.00582612
0.0061935	0.00613443	0.00613574	0.00660761	0.00607549	0.00654447	0.00755073	0.00745204
0.00651678	0.00645532	0.00645448	0.00714109	0.00639253	0.00706401	0.00759579	0.00749431
0.00643231	0.00636764	0.00636974	0.00689852	0.00630428	0.00679588	0.00741567	0.00740099
0.0071817	0.00711454	0.00711404	0.00761927	0.00704947	0.00754833	0.00808509	0.00808836
0.0036878	0.0036511	0.0036524	0.00424226	0.00361617	0.00418217	0.00451642	0.00448272
0.00542973	0.00537727	0.00537756	0.00636262	0.00532559	0.00623616	0.00632945	0.00625689
0.00863109	0.00854393	0.00857793	0.00870471	0.00849453	0.00862634	0.0096485	0.00953952
0.00577878	0.00572235	0.00572392	0.00614597	0.0056687	0.00608989	0.00669932	0.00663321
0.00647947	0.00641615	0.00641887	0.00679643	0.0063567	0.00673548	0.00740744	0.00734091
0.00626109	0.00619967	0.00619441	0.00667147	0.00613196	0.00660412	0.00722707	0.00716773
0.00605629	0.00599658	0.00599848	0.00632312	0.00593985	0.00626146	0.0076158	0.00776188
0.00624685	0.00618754	0.00619009	0.00688376	0.00612913	0.00681818	0.00737775	0.00731038
0.00582179	0.00576636	0.00576758	0.0060273	0.00571216	0.00597152	0.00690222	0.00683542
0.00377832	0.00374194	0.00374278	0.00419986	0.00370859	0.00414692	0.00443937	0.00440324
0.00522296	0.00517002	0.00517344	0.0054769	0.00512349	0.0054197	0.00601915	0.00596057
0.00478773	0.00473972	0.00474209	0.00501152	0.00469628	0.00496435	0.00567899	0.00562273
0.00469474	0.0046511	0.00465357	0.00522132	0.00460995	0.00517411	0.00549104	0.00545817
0.00549804	0.00544506	0.00545638	0.00562339	0.0054024	0.00556885	0.00650472	0.00644456
0.00801415	0.007939	0.00794005	0.00851585	0.00786381	0.00843113	0.00895625	0.00887218
0.00392413	0.00388812	0.003887	0.00412141	0.00385123	0.00408415	0.00467053	0.00476851
0.00907616	0.00898341	0.00898468	0.00964667	0.00889951	0.00955234	0.0103204	0.0102372
0.00468238	0.00463747	0.00463759	0.00527628	0.004594	0.00520619	0.005653	0.00559609
0.00861486	0.00853398	0.00853133	0.00955986	0.00845145	0.00947329	0.010221	0.0101266
0.0104704	0.0103639	0.0103632	0.0110044	0.010265	0.010892	0.0120565	0.0119394
0.00531894	0.00526766	0.00526919	0.00577482	0.00521889	0.00568307	0.00650251	0.00644329
0.00845493	0.00836469	0.00836576	0.0098091	0.00836549	0.00952465	0.0100782	0.0101038
0.00885565	0.00877385	0.00876858	0.0098755	0.00868957	0.00976756	0.0102749	0.0102336
0.00844691	0.00836492	0.008367	0.00874651	0.00828697	0.00865783	0.00980604	0.00971222
0.00621437	0.00615463	0.00615435	0.00660699	0.00609548	0.00653117	0.00737578	0.00728128
0.00869102	0.00860851	0.00860691	0.00930324	0.00852098	0.00921055	0.00975419	0.00966754
0.00858122	0.00850128	0.00850547	0.00913268	0.00842723	0.00904628	0.00978373	0.00968549
0.00538179	0.00532961	0.00532892	0.00602185	0.0052792	0.00593147	0.00657404	0.00648474
0.00992452	0.00982521	0.00982609	0.0109055	0.00973269	0.0106835	0.0110944	0.0108982
0.00488495	0.00483754	0.00483897	0.00560326	0.00479282	0.0055121	0.00611115	0.00614677
0.00532268	0.00527261	0.00527672	0.00619536	0.00522418	0.00610036	0.00623788	0.00617365
0.00879954	0.00871351	0.00871826	0.00905877	0.00863164	0.00897288	0.00981888	0.00972429
0.00571006	0.00565308	0.0056537	0.00646217	0.00560045	0.00635525	0.00697139	0.00695232
0.00562377	0.00556955	0.00557137	0.00638145	0.00551589	0.00627987	0.00689595	0.00683211
0.00595098	0.00589774	0.00589685	0.00685568	0.00584151	0.00676747	0.00690545	0.00683155
0.00633945	0.00627804	0.00627902	0.00682932	0.00621894	0.00667988	0.00769129	0.00755666
0.00721836	0.00714788	0.00715087	0.00761902	0.00707844	0.00754955	0.00861351	0.00849913
0.00793179	0.00785903	0.00785202	0.00882608	0.00777648	0.00871718	0.00922896	0.00912588
0.0075421	0.00747389	0.00746903	0.0084282	0.00740242	0.0082357	0.00896348	0.00885658
0.00797314	0.0078998	0.00789529	0.00817595	0.00782482	0.00810037	0.00927916	0.00912969
0.0055493	0.00549399	0.00549373	0.00614845	0.00544208	0.00604865	0.00633392	0.0063429
0.0055432	0.00549293	0.00549267	0.00587299	0.00543893	0.00581889	0.00638613	0.00631556
0.0100153	0.0099165	0.00992209	0.0105551	0.00982548	0.0104587	0.0116424	0.0116223
0.00832433	0.00824539	0.00824452	0.008948	0.00816914	0.00886226	0.00939692	0.00931023
0.00691097	0.00684395	0.00684397	0.00736468	0.0067799	0.00729111	0.007992	0.00791689
0.00564958	0.0055891	0.00559352	0.0060607	0.00553732	0.00595773	0.00652068	0.00646356
0.00990134	0.00980681	0.00981134	0.0105903	0.00971665	0.0104462	0.0110798	0.0109112
0.00763882	0.00757105	0.00757388	0.00791533	0.00749731	0.00784046	0.00861738	0.00860293
0.00886225	0.00876873	0.00877385	0.00979407	0.0087103	0.00962566	0.0100983	0.0099599
0.0103278	0.0102294	0.0102289	0.0105202	0.0101316	0.0104142	0.0121104	0.0120033
0.00986932	0.00976893	0.00977529	0.0112526	0.00968828	0.0111565	0.0113032	0.0112013
0.00868002	0.00859718	0.00860109	0.0089945	0.00852565	0.00886502	0.00978843	0.00964597
0.00557747	0.00552307	0.00552422	0.00584936	0.0054703	0.00578939	0.00645944	0.00636158
0.00725949	0.00719175	0.00719316	0.00815566	0.00712302	0.00796916	0.00859329	0.00848914
0.00948762	0.009416	0.00939216	0.0107016	0.00930533	0.0106192	0.0107497	0.010646
0.00590298	0.00584767	0.00584593	0.00634395	0.00579372	0.0062818	0.0070329	0.00696774
0.00407249	0.00403136	0.00403211	0.00449649	0.00399312	0.00444692	0.00486788	0.00482533
0.0041514	0.00411088	0.00411119	0.00454775	0.00407182	0.00448756	0.00500624	0.00497353
0.00415838	0.00411458	0.00411983	0.00464292	0.00407538	0.00458556	0.00504348	0.00502824
0.00537221	0.00531964	0.00532214	0.00571123	0.00527065	0.0056409	0.00635111	0.00628362
0.00582286	0.00576632	0.00576742	0.0060916	0.00571299	0.00599754	0.0068458	0.00675759
0.00473434	0.00468813	0.00468883	0.00517178	0.00464399	0.00509012	0.00584096	0.00579977
0.00465201	0.00462271	0.00462251	0.00540562	0.0045793	0.00533286	0.00568845	0.00572927
0.00523196	0.00518181	0.00518263	0.00572858	0.00513447	0.00565849	0.00627609	0.00622264
0.00509602	0.00504546	0.00504644	0.00576075	0.00499934	0.00566866	0.00588938	0.00581844
0.00463022	0.00458335	0.00458303	0.00516494	0.00454055	0.00511683	0.00549872	0.00544229
0.00567155	0.00561625	0.00561696	0.00640023	0.00556429	0.00629078	0.00672386	0.00667072
0.00634711	0.00628577	0.00628773	0.00692758	0.00622634	0.0068296	0.00756945	0.00747617
0.00470722	0.00466184	0.00466192	0.00500493	0.00461828	0.00495716	0.0056495	0.00559057
0.00527679	0.00522546	0.00522288	0.00579875	0.00517667	0.00574718	0.00618776	0.00613103
0.00503419	0.00498386	0.00498706	0.00561032	0.00493709	0.00552269	0.00615478	0.00623748
0.00481714	0.00477127	0.00477185	0.00534545	0.00472571	0.00525041	0.00577513	0.00572399
0.0105042	0.0103981	0.0103926	0.0109827	0.0103005	0.0108481	0.011838	0.0116849
0.00486677	0.00482078	0.00482256	0.00546547	0.00477556	0.00539488	0.00590536	0.00593974
0.00568948	0.00563356	0.00563477	0.00636219	0.00557881	0.00630208	0.00660071	0.00657095
0.00878105	0.00869228	0.00869605	0.00900653	0.00861437	0.0089214	0.00981192	0.00971616
0.00564441	0.00558952	0.00559136	0.00618607	0.0055377	0.00606679	0.00677851	0.00671267
0.0101743	0.00999548	0.0101096	0.0111708	0.00989695	0.0107007	0.0121394	0.0120781
0.0091945	0.00910482	0.00910784	0.00975369	0.00902393	0.00959634	0.010341	0.0101785
0.00783945	0.00776501	0.00568712	0.0066199	0.00563213	0.00653394	0.00716484	0.00722582
0.00602783	0.00596999	0.00894327	0.00674984	0.00961468	0.00667215	0.00757968	0.00755716
0.00670433	0.00665076	0.00665111	0.00756709	0.00658724	0.00746119	0.00848495	0.00849262
0.00699921	0.00693711	0.00693358	0.00789137	0.00687471	0.00781773	0.00878524	0.00887714
0.00704928	0.00697977	0.0069823	0.00795156	0.00692059	0.00787304	0.00894515	0.00898417
0.00626104	0.00619136	0.00619628	0.00694037	0.00613006	0.00685808	0.00786839	0.00799885
0.00673588	0.00667388	0.006671	0.00761168	0.00660814	0.00754027	0.00882008	0.00881115
0.00671092	0.00664686	0.00664122	0.00762947	0.00658101	0.00756689	0.00868312	0.00872322
0.00641704	0.00636548	0.00636279	0.00714179	0.00633597	0.00706762	0.00827128	0.00830652
0.00985612	0.00976306	0.0097691	0.010832	0.00967118	0.0106635	0.0112681	0.0111058
0.00744437	0.00738132	0.00737672	0.0083451	0.00739024	0.00823259	0.00861091	0.00851297
0.0105189	0.0104104	0.0104146	0.0115253	0.0103133	0.0113317	0.0121858	0.0120038
0.00504473	0.0108588	0.010037	0.00565283	0.0099406	0.00560176	0.0062608	0.00621613
0.00379038	0.00375476	0.00375509	0.00436679	0.00372074	0.004321	0.00491783	0.00497316
0.00429994	0.00856693	0.0085682	0.00500749	0.00849183	0.00494771	0.00563095	0.00572527
0.00483167	0.00478533	0.00478601	0.005425	0.00474121	0.00536933	0.00642144	0.00651137
0.00533546	0.00528413	0.00528424	0.00590739	0.00987316	0.00582989	0.00689341	0.00693837
0.00533	0.00527528	0.00527601	0.0059952	0.00522892	0.00592393	0.00670064	0.00684587
0.00556917	0.00551627	0.00996232	0.00617998	0.0111229	0.00610385	0.00718686	0.00720524
0.0036415	0.00360823	0.00360726	0.00418368	0.00357317	0.00413717	0.00458434	0.0045748
0.00569726	0.00564438	0.00564005	0.00630376	0.0101516	0.00624436	0.00702138	0.00706754
0.00574725	0.00568742	0.0056894	0.0064893	0.00563414	0.00643047	0.00683051	0.00686517
0.004772	0.00472769	0.00472593	0.00544331	0.00468262	0.00536996	0.0060213	0.00615464
0.00609316	0.006035	0.00603462	0.00656339	0.00597814	0.00649384	0.00729679	0.00726317
0.00556864	0.00551473	0.00556457	0.00642745	0.00546295	0.0063426	0.00667463	0.00664021
0.00531564	0.00525915	0.00526314	0.00599283	0.00521022	0.00592085	0.00652025	0.00658696
0.00584296	0.0102034	0.00578809	0.00635524	0.00573372	0.00629475	0.00747026	0.00744998
0.00562803	0.00557734	0.00557722	0.0060535	0.00552343	0.00597378	0.00697864	0.00691366
0.00708027	0.00701246	0.00701841	0.00753098	0.00694683	0.00744398	0.00818729	0.00809807
0.00606725	0.00601283	0.00600662	0.00681876	0.00595207	0.00670922	0.00700862	0.00693879
0.00943602	0.00934555	0.0118966	0.00664079	0.00579396	0.00658034	0.00711006	0.00715207
0.0103679	0.0058236	0.0102724	0.00644905	0.00577122	0.00638877	0.00724449	0.00719123
0.00638961	0.00632666	0.00632901	0.00674566	0.00626719	0.00667939	0.00749414	0.00740504
0.00430965	0.00427441	0.00426989	0.0048471	0.00422997	0.00480372	0.00527276	0.00522849
0.00417659	0.00413705	0.00413725	0.00469797	0.00409764	0.00465244	0.00526618	0.00521209
0.00417409	0.0105366	0.00413464	0.00467415	0.00409524	0.00463258	0.00526683	0.00521735
0.00451404	0.0130159	0.00447136	0.00503122	0.0044286	0.00497212	0.00569437	0.00565592
0.00457994	0.0045367	0.0045367	0.00529716	0.00449337	0.00523463	0.00580498	0.0057613
0.00507514	0.00502853	0.00502717	0.00593105	0.00498014	0.00585633	0.00632993	0.00629099
0.00489211	0.00485123	0.00484809	0.00552747	0.00480602	0.00546496	0.0145637	0.00596915
0.00452713	0.00448444	0.00448258	0.00507738	0.00444147	0.00503161	0.00594155	0.00595947
0.00518035	0.00513098	0.0126392	0.00554771	0.00508186	0.00549828	0.0066582	0.00658635
0.00575182	0.00569597	0.00569611	0.00639969	0.00564258	0.00632099	0.00700948	0.0144429
0.00570699	0.00565209	0.00565107	0.00640492	0.00559749	0.00634589	0.00707068	0.00699749
0.0056088	0.00552822	0.00555496	0.00621407	0.00544362	0.00612835	0.00684287	0.0067232
0.00620917	0.0061366	0.00614879	0.00646781	0.00607794	0.00637845	0.00749153	0.00738648
0.00524513	0.00519488	0.00519331	0.00579352	0.00514636	0.00567946	0.00615788	0.00610068
0.00619316	0.00613248	0.00613738	0.00685621	0.00607817	0.00679227	0.00733394	0.00726059
0.00568811	0.0141499	0.014148	0.00602762	0.0055805	0.00597048	0.00711853	0.00703979
0.00614517	0.00608502	0.0060866	0.00652477	0.00602813	0.00643149	0.00735556	0.00727801
0.00941661	0.00932475	0.00932501	0.0100735	0.00923352	0.00977835	0.0113066	0.0110896
0.00437353	0.004333	0.00433322	0.00513434	0.00429297	0.00507332	0.005397	0.00541683
0.00494734	0.00489937	0.00490148	0.0056723	0.004855	0.00561703	0.00611248	0.00615669
0.00619017	0.00612966	0.00612895	0.00675795	0.00607277	0.00666755	0.00736339	0.0072799
0.00581318	0.00575664	0.00575638	0.00626656	0.0057015	0.00619528	0.00684259	0.00675316
0.0086106	0.00852843	0.00853006	0.00888161	0.00844999	0.00879871	0.00958958	0.00950186
0.00518869	0.00513777	0.00513929	0.00574456	0.0050894	0.00568946	0.00646474	0.00639673
0.00501922	0.00497183	0.00497336	0.00559569	0.00492567	0.00554559	0.00611672	0.00606147
0.00510701	0.00505943	0.00506048	0.00567131	0.00500948	0.00561501	0.00615517	0.00608989
0.00832967	0.00824373	0.00824685	0.00878433	0.0081709	0.00860324	0.00998777	0.00978151
0.00443727	0.00439489	0.00439622	0.0051858	0.00435439	0.00511487	0.00567711	0.00581331
0.00509352	0.00504396	0.0050442	0.00588216	0.00499816	0.00581224	0.00627973	0.00633753
0.00997367	0.00987715	0.00516092	0.00583543	0.00511323	0.00577192	0.00649129	0.00643801
0.00638781	0.00632548	0.00632685	0.00711501	0.00626857	0.00704714	0.00748184	0.00741482
0.0081555	0.00807594	0.00807952	0.00833033	0.00800029	0.00824936	0.00927432	0.00918522
0.00926841	0.0091812	0.0091854	0.00974607	0.00909434	0.00964879	0.0105849	0.0104748
0.00755374	0.00748168	0.00748655	0.00777479	0.00741184	0.00769512	0.00881213	0.00872868
0.00554598	0.00549214	0.0100755	0.00619969	0.00544254	0.00614071	0.00675265	0.00671284
0.00622002	0.00616045	0.0107666	0.00682962	0.00610297	0.00676266	0.0075852	0.00751259
0.00712929	0.00706224	0.00706191	0.00768777	0.0069954	0.00761363	0.00823381	0.00815904
0.00445464	0.00441329	0.010664	0.00516668	0.0105557	0.00510478	0.00567026	0.00575943
0.0101596	0.0100314	0.010035	0.00601657	0.00993395	0.00593989	0.00658836	0.00665908
0.00512406	0.00507098	0.0050754	0.00565635	0.00502484	0.00560332	0.00616971	0.00611194
0.00488992	0.00483997	0.00484264	0.00531548	0.00479744	0.00526308	0.00590825	0.0058485
0.00653373	0.00647061	0.00647336	0.0072334	0.00641285	0.00716679	0.00772815	0.00774118
0.0072266	0.0108464	0.00715894	0.00802645	0.00709019	0.0079519	0.00852105	0.00842999
0.00779373	0.0077168	0.011587	0.00855265	0.00764476	0.008473	0.00920076	0.00909608
0.00544113	0.00536177	0.00535582	0.00608675	0.00530172	0.00602639	0.00667017	0.00661602
0.0100544	0.0099588	0.00997241	0.0103011	0.00987425	0.0102065	0.0112564	0.011153
0.00777061	0.00769727	0.00770065	0.00831039	0.00762659	0.00821076	0.00891224	0.00880468
0.00512632	0.00507713	0.00507759	0.00567273	0.00502886	0.00564512	0.00616371	0.00609855
0.00525466	0.00520345	0.00520417	0.00583476	0.00515475	0.00576974	0.00637849	0.00630888
0.006769	0.00670595	0.00670714	0.00709304	0.00664195	0.00702361	0.0080463	0.00793949
0.00568091	0.0056263	0.00562737	0.0064541	0.00557546	0.00628351	0.00693754	0.006882
0.00799265	0.00791186	0.00794192	0.00808614	0.00786498	0.00801257	0.00910103	0.00901501
0.00784061	0.00776553	0.00776438	0.00821683	0.00768891	0.00814344	0.00922823	0.0091456
0.00464931	0.00460436	0.00460265	0.00531516	0.0045615	0.00525219	0.00567501	0.00562206
0.00761793	0.00753804	0.00754122	0.00828894	0.00746526	0.00818071	0.00912032	0.00938205
0.00705595	0.00699148	0.00699601	0.00766786	0.0110148	0.00755906	0.013159	0.00888409
0.00598742	0.00593067	0.00593064	0.00641042	0.00587962	0.006356	0.00712386	0.00718269
0.00883013	0.00874522	0.00874498	0.00955502	0.00866436	0.00945174	0.0100169	0.00992389
0.00804314	0.00796611	0.00796709	0.00841805	0.00789343	0.00834604	0.0093342	0.00924901
0.00543104	0.00537935	0.00539154	0.0057216	0.00533916	0.00566709	0.00651852	0.00645719
0.00595717	0.00590483	0.00589957	0.00641558	0.00585628	0.00626274	0.0069565	0.00696573
0.00666603	0.00660182	0.00659866	0.00731353	0.0065342	0.00724097	0.00776916	0.00777401
0.00967482	0.00957776	0.0095895	0.0101196	0.00948892	0.0100079	0.0110179	0.0109038
0.00632695	0.00626738	0.00626395	0.0067746	0.00620354	0.00671176	0.00756466	0.00761103
0.00705584	0.0069824	0.00698741	0.00757359	0.00692395	0.00750698	0.00809838	0.00812026
0.00829841	0.00822279	0.00822	0.00846625	0.0081431	0.00838202	0.00941337	0.00925431
0.00659572	0.00653502	0.00653345	0.00703051	0.00647119	0.0069673	0.00776201	0.00774994
0.00676626	0.00670006	0.00670086	0.00716125	0.00663804	0.00709584	0.00784778	0.0077616
0.00649259	0.00642924	0.00643092	0.00702071	0.00636994	0.00694808	0.00769491	0.00770848
0.00620168	0.00614372	0.00614239	0.00686415	0.00608218	0.00676433	0.0072537	0.00721939
0.00952145	0.00942487	0.00942887	0.00990467	0.009339	0.00979848	0.0108336	0.0107357
0.00600064	0.00594103	0.00594144	0.00669957	0.00588451	0.00659788	0.00734291	0.00741646
0.0055166	0.0054683	0.0054673	0.00618962	0.0054182	0.00609631	0.0066392	0.00669665
0.00582211	0.00576454	0.00576367	0.00667166	0.00571271	0.00656742	0.00727835	0.00741126
0.0066838	0.01118	0.0110084	0.00759749	0.0110763	0.00747472	0.00812927	0.00821156
0.00847622	0.00839841	0.00839459	0.0089036	0.00831552	0.00882395	0.00943872	0.00933743
0.00608461	0.00603129	0.00602962	0.00683006	0.00597518	0.00674695	0.00760961	0.00779698
0.00632223	0.00626261	0.00626223	0.00720633	0.00620306	0.00711191	0.00817831	0.00819616
0.0069652	0.00689636	0.00689829	0.00791891	0.00973055	0.00781798	0.0089659	0.00894595
0.00397986	0.00394185	0.00394161	0.00466606	0.00390347	0.00460933	0.00480168	0.00486451
0.0104999	0.0103539	0.0103532	0.0109635	0.0102535	0.0108381	0.0115399	0.0114271
0.00710841	0.00704207	0.00704181	0.00783455	0.00697606	0.00772772	0.00927757	0.00922564
0.00420373	0.00416445	0.00416384	0.0048451	0.00412265	0.00479818	0.00513968	0.00516329
0.00521762	0.00516446	0.00516554	0.00566563	0.00511601	0.00559581	0.0066257	0.00677607
0.00548351	0.00543105	0.00543158	0.00593241	0.00537967	0.00585757	0.0069719	0.00709509
0.00550924	0.00545759	0.00545867	0.00599049	0.00884261	0.0059235	0.00716741	0.00734415
0.00574965	0.00569502	0.00569626	0.00614149	0.0102704	0.00605921	0.00737642	0.00739786
0.00532414	0.00527116	0.00527526	0.00573821	0.00522475	0.0056802	0.00698568	0.00720662
0.00562274	0.00556816	0.00556702	0.00610843	0.00551503	0.00604766	0.00692548	0.0070638
0.00624242	0.00617893	0.00617792	0.00650879	0.00611683	0.00644751	0.0074959	0.00746107
0.00676906	0.00670203	0.00674836	0.0069786	0.00664244	0.00699257	0.00793708	0.0078723
0.00888346	0.00880355	0.00880492	0.00941028	0.0087203	0.00924485	0.0104398	0.0102792
0.0102229	0.0101214	0.0101181	0.0101533	0.0100306	0.0100443	0.0120484	0.0118756
0.00746697	0.00739298	0.00739218	0.00801305	0.00732168	0.00793505	0.00849448	0.00842037
0.00659739	0.00653568	0.00653504	0.00700967	0.00647712	0.00694461	0.00763941	0.00759021
0.00809848	0.00802414	0.00801853	0.0084603	0.0079283	0.00837574	0.00929623	0.00920415
0.00740795	0.00733675	0.00733748	0.0077824	0.00726559	0.00770796	0.0086765	0.00857509
0.00618807	0.00612755	0.00612988	0.00668899	0.00607234	0.00658752	0.00711127	0.00702774
0.00574617	0.00569216	0.00569283	0.00602658	0.00563666	0.00596711	0.00693696	0.00686721
0.00853502	0.00845374	0.00845288	0.00881471	0.0083752	0.00873155	0.00981699	0.00972582
0.00738236	0.00731044	0.00731066	0.00797376	0.00724192	0.00784426	0.00854563	0.00843726
0.00663815	0.00657154	0.0065755	0.00697173	0.00651161	0.00690802	0.00754547	0.00747457
0.00997746	0.00988213	0.00987642	0.0103553	0.0097801	0.0102343	0.0111314	0.0109981
0.00762009	0.00754808	0.00755207	0.00799675	0.00747534	0.00788783	0.00896531	0.00885176
0.00698659	0.00691612	0.00691545	0.00730864	0.00685158	0.00716839	0.00837769	0.00829651
0.010563	0.0104577	0.0104616	0.0107601	0.0103662	0.0106588	0.0116303	0.0114914
0.00496496	0.00491741	0.00491789	0.00530607	0.0048698	0.00521474	0.00637321	0.00649766
0.00519792	0.00514901	0.00515005	0.00547782	0.00510109	0.00538576	0.00638746	0.00638786
0.00623032	0.00617046	0.00618779	0.00645251	0.00612947	0.00633399	0.00733701	0.0072401
0.00858455	0.00374557	0.0037445	0.00442249	0.00371075	0.00442575	0.00440885	0.00471332
0.00548598	0.00543416	0.00543579	0.00598347	0.00538376	0.00586061	0.00658649	0.00655804
0.00427211	0.00423135	0.00423213	0.00464591	0.00419064	0.0045844	0.00513369	0.00516087
0.00425494	0.0042167	0.00421433	0.00514773	0.00417657	0.00509902	0.00542152	0.00566315
0.00391682	0.00387847	0.00387939	0.00467508	0.0038433	0.00461645	0.00502574	0.00512932
0.00401764	0.00397921	0.00397798	0.00474167	0.00394267	0.00471996	0.00498399	0.00506773
0.00743407	0.00730975	0.00736837	0.00809216	0.00722673	0.0078868	0.00862195	0.00856618
0.00717338	0.00710635	0.00711057	0.00802649	0.00706659	0.00786165	0.00839121	0.00842517
0.00702748	0.00696296	0.00696014	0.00784304	0.0068977	0.0077012	0.008277	0.00816885
0.0034171	0.00338268	0.0033812	0.00398836	0.00335058	0.00397745	0.00445372	0.00457788
0.010275	0.00437688	0.00437723	0.00509314	0.00433617	0.00504206	0.00596859	0.00609337
0.00490938	0.00486205	0.00486242	0.00564199	0.0104517	0.00556436	0.00650428	0.00652899
0.00929244	0.00920334	0.00920639	0.00927322	0.00912012	0.00918477	0.0107596	0.0106569
0.0042341	0.00419337	0.00419335	0.00463881	0.0107943	0.00458113	0.00514779	0.00517342
0.00422055	0.00417856	0.00417896	0.00468459	0.00413903	0.00462018	0.00524305	0.00530222
0.0042966	0.00425535	0.00425457	0.0047279	0.00421597	0.00467253	0.00528358	0.00539153
0.00505172	0.0050033	0.0110799	0.00543918	0.010979	0.00535917	0.00641089	0.006397
0.00510599	0.00505668	0.00505955	0.00543362	0.00501081	0.00536688	0.00664031	0.00659939
0.00589041	0.00583387	0.00583567	0.00626527	0.005778	0.00620594	0.00756567	0.00748252
0.00608115	0.00602246	0.00602263	0.00631937	0.00596626	0.00625822	0.00698959	0.00689438
0.00550955	0.00545335	0.00545765	0.00589952	0.00540325	0.00584568	0.00628471	0.00622746
0.00559666	0.00553623	0.00554069	0.00576704	0.00548894	0.00571518	0.00643969	0.00638115
0.00507408	0.00502372	0.00502482	0.00532294	0.00497533	0.00527442	0.00627092	0.00620337
0.00554235	0.00549134	0.00551271	0.00579768	0.0128243	0.00573398	0.00692448	0.00685821
0.00594521	0.00588862	0.00588755	0.00623485	0.00583368	0.00614971	0.00716166	0.00706679
0.00747439	0.00739955	0.00740055	0.00763481	0.00733277	0.00756204	0.00860548	0.0085277
0.00445573	0.00441334	0.00441442	0.00503263	0.00437154	0.00497425	0.00567494	0.00568798
0.0052138	0.00516195	0.00516278	0.00592414	0.00511537	0.00585104	0.00658983	0.00662597
0.00647094	0.00640601	0.00641076	0.00715168	0.00634959	0.00705253	0.00784848	0.00791442
0.00641741	0.00635329	0.00635283	0.00692768	0.00629758	0.00685788	0.00757195	0.00756498
0.00774193	0.00767243	0.00767197	0.00876138	0.00760139	0.00853616	0.00879879	0.00865447
0.00482679	0.00477995	0.00477642	0.00513692	0.00473219	0.00507432	0.00582542	0.00581321
0.00437364	0.00433101	0.00433191	0.0046961	0.00429137	0.0046304	0.00572769	0.0057284
0.00452807	0.00448396	0.00448447	0.00504728	0.00444159	0.00498795	0.00570121	0.00569626
0.00569258	0.00564394	0.00564171	0.00641747	0.00558872	0.006338	0.00684793	0.00679286
0.00539451	0.00534548	0.00534831	0.0059505	0.00529523	0.00587197	0.00642938	0.00643083
0.00534341	0.00529317	0.00529394	0.00577459	0.00524409	0.00571693	0.00667079	0.00663821
0.00560009	0.00554588	0.0146148	0.00591175	0.0144717	0.00582866	0.00723885	0.00722452
0.00577964	0.00572332	0.0129426	0.00628325	0.00567032	0.00620561	0.0074397	0.00745773
0.00721124	0.00714182	0.00714353	0.0078925	0.00707321	0.00778676	0.00893612	0.00887654
0.00482203	0.0047774	0.00477629	0.00548397	0.00473109	0.00540724	0.00567584	0.00563859
0.00534242	0.00529357	0.00529471	0.00611598	0.00524469	0.00603635	0.00638675	0.006323
0.00554883	0.005496	0.00549553	0.00610934	0.00544371	0.00602865	0.006688	0.0066207
0.005227	0.00517621	0.00517876	0.00551902	0.00512991	0.00544458	0.0063935	0.0063275
0.00525719	0.00520304	0.00520117	0.00566439	0.00515493	0.00559638	0.00618672	0.00611653
0.00506088	0.00501091	0.0050107	0.00548857	0.00496435	0.00542632	0.00618522	0.00612044
0.00511565	0.00506682	0.00508198	0.00535589	0.00503271	0.00529612	0.00648584	0.00641591
0.0048303	0.00478205	0.00478248	0.00518153	0.00473663	0.00511532	0.00615245	0.00609908
0.00505427	0.00500569	0.00500589	0.00533273	0.00495772	0.00525511	0.00636629	0.00633309
0.00561831	0.00556484	0.00556557	0.00605979	0.00551241	0.00596164	0.00692079	0.00693753
0.00637873	0.00632053	0.00631541	0.00703531	0.00626162	0.006965	0.00754335	0.00751389
0.00626674	0.0062048	0.00620408	0.00671535	0.00614484	0.00665202	0.0076313	0.00756692
0.00698247	0.006918	0.00691385	0.00741297	0.01497	0.00730009	0.00867967	0.00861044
0.00478208	0.00473173	0.00473306	0.00521939	0.00468727	0.00515158	0.00579557	0.00575102
0.00520755	0.00515785	0.00515464	0.00566116	0.00510876	0.00558984	0.00632849	0.00630528
0.00508154	0.00503347	0.0050311	0.00558739	0.00498458	0.00550883	0.00607286	0.0061081
0.00510102	0.00504773	0.00505102	0.00566511	0.00500048	0.00558634	0.00594191	0.00588302
0.00531908	0.00526769	0.00527088	0.00604511	0.00521853	0.00597905	0.00639228	0.00632302
0.005396	0.00534377	0.00534367	0.00572577	0.00529311	0.00566957	0.00648704	0.00641925
0.00638016	0.00632134	0.00632155	0.00663049	0.0062601	0.00656838	0.00739409	0.00731868
0.00577687	0.00572167	0.0057219	0.006316	0.00566674	0.00624583	0.00691203	0.00683194
0.00524391	0.00519333	0.00519536	0.00557419	0.0051426	0.00547995	0.00621844	0.0061648
0.0069749	0.00690648	0.00690742	0.00734501	0.00684025	0.00728049	0.00843772	0.00840921
0.00634354	0.00628274	0.00628352	0.00685224	0.00622483	0.00676114	0.00777008	0.00771065
0.00676216	0.00669484	0.0066956	0.00709034	0.00663224	0.00697679	0.00818786	0.0080755
0.00560562	0.00554905	0.00555193	0.00575246	0.00549978	0.00566695	0.00639691	0.00628475
0.00505459	0.00500459	0.00500427	0.00567147	0.00495653	0.00561831	0.00608017	0.00601023
0.00543398	0.00538563	0.00538507	0.00582764	0.00533574	0.00576998	0.00628043	0.00621969
0.00571816	0.00566533	0.00566729	0.00604873	0.00560872	0.0059931	0.0065699	0.00650069
0.00616743	0.00610753	0.00610997	0.00641445	0.00605135	0.00635663	0.00710577	0.00700619
0.00701293	0.00694249	0.00694333	0.00735132	0.00687895	0.00726257	0.00856601	0.00849076
0.00711223	0.00703938	0.00706176	0.00723446	0.00699315	0.00716892	0.00869462	0.0085795
0.00837937	0.00829635	0.00830995	0.00849562	0.00823313	0.00841409	0.00973391	0.00960184
0.00607612	0.00601358	0.00601993	0.00674456	0.00596103	0.0066466	0.00719444	0.00727087
0.00683485	0.00676843	0.00676956	0.00755058	0.006705	0.00744883	0.00813146	0.00815794
0.00701968	0.00695081	0.00695108	0.00786805	0.00688782	0.00778993	0.00876924	0.00866924
0.00693815	0.00687227	0.00687175	0.00781039	0.00680539	0.00773026	0.00876015	0.00866402
0.00618146	0.0101207	0.00612232	0.00697713	0.0100285	0.00691416	0.0077817	0.00769821
0.00598528	0.00592595	0.00593381	0.00624473	0.00587931	0.00613674	0.00719722	0.00711135
0.00689782	0.00683105	0.00683311	0.00732352	0.00676462	0.00724853	0.0078982	0.00782346
0.0058997	0.00584561	0.00584641	0.0065307	0.00578992	0.00643796	0.007004	0.00691888
0.00530362	0.00525554	0.00525722	0.00590567	0.00520422	0.00583646	0.00610452	0.00603301
0.00512707	0.00508365	0.00508209	0.00580813	0.00503414	0.00572896	0.00620423	0.00626972
0.00561637	0.00556594	0.00556133	0.00636181	0.00551087	0.00628719	0.00688985	0.00705886
0.00512478	0.00507526	0.00507549	0.0058549	0.00502356	0.00577575	0.00647102	0.0065534
0.00487435	0.0119375	0.0048279	0.00555483	0.0047821	0.005491	0.00636644	0.00633708
0.00480013	0.00473879	0.00475478	0.00542767	0.00469382	0.00538268	0.00609732	0.00609332
0.00681071	0.00674476	0.00674432	0.00794044	0.00667891	0.00774018	0.00787064	0.007766
0.00697989	0.00691013	0.00690905	0.0080451	0.0068487	0.00786499	0.00811768	0.00821878
0.00738957	0.00731818	0.00732006	0.00794843	0.00724971	0.00787319	0.0088089	0.00872927
0.00800365	0.0132188	0.0132188	0.00858185	0.00785102	0.00845445	0.00975428	0.00966195
0.007651	0.00757685	0.0126273	0.0081328	0.0125027	0.00800585	0.00939237	0.00929887
0.00799953	0.00791966	0.0121083	0.00854303	0.0078444	0.00846531	0.0098834	0.00978778
0.00761167	0.01238	0.00754294	0.00816088	0.00746864	0.00808642	0.0136286	0.00932002
0.00735303	0.00728078	0.0124823	0.00784372	0.00721439	0.00776459	0.00919591	0.0136453
0.0073829	0.00730822	0.00731169	0.00773885	0.00724075	0.00766064	0.00868252	0.00860123
0.00706959	0.00700114	0.00702438	0.00722613	0.00695835	0.00715325	0.00844961	0.00837336
0.00603326	0.00597663	0.00597656	0.00638477	0.00592055	0.00633029	0.00694271	0.00687274
0.00649267	0.00642999	0.00643246	0.00718487	0.00636954	0.00711992	0.00793812	0.00784876
0.00639561	0.00633394	0.0154441	0.00699885	0.00627461	0.00693344	0.00798364	0.0079046
0.00575458	0.00569885	0.00569807	0.00625895	0.00564522	0.00618095	0.00736112	0.00728945
0.00539632	0.0133717	0.00534449	0.00596759	0.00529468	0.00588817	0.00681582	0.00676216
0.00510199	0.00505406	0.0050521	0.00558647	0.00500591	0.00550293	0.00631369	0.00636535
0.00946365	0.00937347	0.00937934	0.0101808	0.00928363	0.010097	0.0105127	0.0104194
0.0078387	0.00775935	0.00776283	0.00838345	0.00769164	0.00830327	0.00900342	0.00892345
0.00890667	0.00881936	0.00881979	0.00907445	0.00873812	0.00899466	0.010754	0.0106401
0.00807706	0.00799834	0.00800377	0.00839119	0.00792446	0.00831018	0.00988873	0.00977266
0.00615459	0.00609433	0.00609573	0.00669435	0.00603937	0.00663714	0.00751357	0.0074283
0.00617328	0.0061121	0.00611375	0.006766	0.0060558	0.00667296	0.0075268	0.00746556
0.00623939	0.00617866	0.00617752	0.0066401	0.00612037	0.00657579	0.00745482	0.00738275
0.010568	0.0104653	0.0104718	0.01073	0.0103642	0.0106239	0.0116936	0.011582
0.0100426	0.00985315	0.00994277	0.0104881	0.00976114	0.0102638	0.0116026	0.0113323
0.0101807	0.01008	0.0100806	0.0106102	0.00998234	0.0105057	0.0111295	0.0110225
0.0101939	0.0101179	0.0101261	0.0108842	0.0100318	0.0107753	0.0114288	0.0113457
0.0100777	0.00998263	0.00998382	0.0101583	0.00988782	0.0099841	0.011589	0.0113949
0.00876945	0.00868536	0.00871561	0.00893083	0.00862971	0.00884693	0.00983662	0.00967459
0.0104704	0.0103696	0.0103346	0.011008	0.0102377	0.0106858	0.0116733	0.0113279
0.00988056	0.00978512	0.00978752	0.0105683	0.00969392	0.0102619	0.0119416	0.011525
0.0104995	0.010398	0.0104006	0.0109611	0.0102998	0.0108597	0.0124051	0.0122279
0.00854325	0.0084921	0.00846156	0.00892041	0.00838146	0.00874652	0.00995805	0.00979648
0.010045	0.00994842	0.00995292	0.0104115	0.00985843	0.0101113	0.0117777	0.0115047
0.00926416	0.00904836	0.00921871	0.00973663	0.0089673	0.00944207	0.0107161	0.0105476
0.00855256	0.00846411	0.0084963	0.00857441	0.00842936	0.00846122	0.0100831	0.00991228
0.00877185	0.00867805	0.00871014	0.00870658	0.00862469	0.00862845	0.00985471	0.00976039
0.00874955	0.00866162	0.0086619	0.00929286	0.008586	0.00920107	0.00973799	0.00964725
0.0091619	0.00907367	0.00908619	0.00921883	0.00900219	0.00913281	0.0104817	0.0103859
0.00949631	0.00941128	0.00940488	0.00972559	0.00931544	0.00938851	0.0117466	0.0114099
0.00839876	0.00831763	0.00831221	0.00886952	0.0082325	0.00877199	0.00937754	0.00925868
0.0105427	0.0104485	0.0104452	0.0110809	0.0103389	0.0109742	0.0116996	0.0115899
0.00753908	0.0074662	0.00744934	0.00776037	0.00739975	0.00768671	0.00871037	0.00880102
0.0102202	0.0101292	0.0101283	0.0107157	0.0100242	0.0106098	0.0113501	0.0112663
0.00962646	0.00953487	0.00953748	0.0102105	0.009458	0.0100648	0.0107286	0.0106857
0.00853541	0.00845487	0.00845263	0.00882731	0.00831021	0.00876355	0.00978005	0.0097994
0.00907013	0.00898641	0.00898272	0.00969681	0.00889941	0.00954702	0.0101946	0.010088
0.00880373	0.00871809	0.00871924	0.00908633	0.00863647	0.00889913	0.00988832	0.00965062
0.00915307	0.00906204	0.00906563	0.00901491	0.00897742	0.00892817	0.0102972	0.0101989
0.00935731	0.00926665	0.00928424	0.00942841	0.00919596	0.00933451	0.0103552	0.0102565
0.00877798	0.00869521	0.00869777	0.00930263	0.00861052	0.00921162	0.0100289	0.00993609
0.00943697	0.00934444	0.00934844	0.00996447	0.00925612	0.00983251	0.0108211	0.0106732
0.00928924	0.00919775	0.00920165	0.00960123	0.00911197	0.00950748	0.0105153	0.0103166
0.00803622	0.00795903	0.00795933	0.0083765	0.00788777	0.00829695	0.00910844	0.00908704
0.00900279	0.00891399	0.00891842	0.00912056	0.00883288	0.00896117	0.0101763	0.0100003
0.0103822	0.0102828	0.0102802	0.0108591	0.0101835	0.0107277	0.0119518	0.0118053
0.00868888	0.00853078	0.00860441	0.00912211	0.00845144	0.00880152	0.0101275	0.00988344
0.0103314	0.0102331	0.0102366	0.0106063	0.010138	0.0104337	0.0119016	0.0116716
0.00979653	0.00970013	0.00970177	0.0103218	0.00960921	0.0100857	0.0114367	0.0112155
0.00923694	0.0091466	0.00915037	0.00976159	0.00906235	0.009479	0.0105146	0.010202
0.0102281	0.010129	0.0101324	0.0104838	0.0100364	0.0103809	0.0118597	0.0115527
0.0104645	0.0103558	0.0103636	0.0108049	0.0102599	0.0106458	0.0121637	0.011793
0.0104103	0.0103113	0.0103112	0.0107612	0.0102196	0.0106347	0.0120652	0.011753
0.0103588	0.0102676	0.0102665	0.0106423	0.0101622	0.010536	0.0119471	0.0116715
0.010545	0.0104464	0.0104473	0.0108354	0.0103589	0.0107229	0.0120877	0.0118341
0.0105713	0.0104709	0.0105033	0.0108176	0.0104032	0.0107149	0.0123721	0.0120012
0.0105281	0.0104273	0.0104285	0.0107812	0.0103294	0.0106793	0.012246	0.011918
0.0103138	0.0102365	0.0102239	0.0105877	0.0101374	0.0104811	0.0119757	0.0117523
0.0100888	0.00999271	0.00998221	0.0103432	0.00988974	0.0102479	0.0116124	0.0113679
0.00985318	0.00976008	0.00975754	0.0101187	0.00967145	0.0100181	0.0114611	0.011195
0.00984403	0.00974988	0.00975084	0.0100716	0.00965747	0.00997713	0.0114219	0.0111383
0.0100502	0.00995407	0.00995429	0.0102865	0.00985996	0.0101871	0.0116658	0.0113654
0.0100852	0.00999359	0.00999498	0.0103674	0.0098963	0.0102698	0.011577	0.0113364
0.0101731	0.0100747	0.0100991	0.0103754	0.010003	0.0102728	0.0118546	0.0115387
0.0104319	0.0103311	0.0103638	0.0105469	0.0102654	0.0104468	0.0121838	0.0118669
0.0101022	0.0100054	0.010046	0.0102258	0.00994962	0.0101321	0.0117491	0.011493
0.00907003	0.00899027	0.00898264	0.00936683	0.00889636	0.00924575	0.0104479	0.0101884
0.00894499	0.00885684	0.0088565	0.00917048	0.0087681	0.00908181	0.01029	0.0100955
0.00895919	0.00886622	0.00887215	0.00922217	0.00878267	0.00913298	0.0103134	0.0101719
0.00897941	0.00889484	0.00889508	0.00928879	0.00881234	0.00918245	0.0103784	0.0100987
0.00904735	0.00895929	0.0089896	0.00924256	0.00890426	0.00914949	0.0105046	0.0102651
0.00861466	0.00853281	0.00856625	0.00872597	0.00848525	0.0086405	0.0100373	0.00979418
0.00849707	0.00841396	0.00842604	0.0086369	0.00834535	0.00855073	0.00988392	0.00963461
0.00845553	0.00837506	0.00839238	0.00852283	0.0083124	0.00843762	0.00980469	0.00960273
0.00823475	0.00815449	0.00818865	0.00831432	0.00811134	0.0082345	0.00957099	0.00936906
0.00815211	0.00807466	0.00810173	0.00830952	0.00802453	0.00818395	0.00956985	0.00926482
0.00819961	0.00812109	0.00813531	0.00836551	0.00805798	0.00828601	0.00957613	0.00930148
0.00806859	0.00799128	0.00801067	0.00825413	0.00793527	0.00817547	0.0093654	0.0091433
0.00918179	0.00909353	0.00909756	0.00963898	0.00901047	0.00953777	0.0107297	0.0106095
0.00836034	0.00828074	0.00828158	0.00884776	0.00820156	0.00876407	0.0101697	0.0100961
0.00743583	0.00736208	0.00736092	0.00790048	0.00729237	0.00782462	0.00880034	0.00887863
0.0058857	0.00583121	0.00583061	0.00626173	0.00577752	0.006187	0.00699184	0.00691545

## Sheet: C-Table 3, MHC pixels
reduced χ2 of 6cmp with ACCH2O, ACC, CCHH, MHC, vaterite, and aragonite or calcite	reduced χ2 of 5cmp with ACCH2O, ACC, CCHH, MHC, and aragonite or calcite	reduced χ2 of 5cmp with ACCH2O, ACC, CCHH, vaterite, and aragonite or calcite	reduced χ2 of 5cmp with ACCH2O, ACC, MHC, vaterite, and aragonite or calcite	reduced χ2 of 4cmp with ACCH2O, ACC, CCHH, and aragonite or calcite	reduced χ2 of 4cmp with ACCH2O, ACC, MHC, and aragonite or calcite	reduced χ2 of 4cmp with ACCH2O, ACC, vaterite, and aragonite or calcite	reduced χ2 of 3cmp with ACCH2O, ACC, and aragonite or calcite	#pixels with >90% MHC	Avg χ2 of 6cmp with ACCH2O, ACC, CCHH, MHC, vaterite, and aragonite or calcite	Avg χ2 of 5cmp with ACCH2O, ACC, CCHH, MHC, and aragonite or calcite	Avg χ2 of 5cmp with ACCH2O, ACC, CCHH, vaterite, and aragonite or calcite	Avg χ2 of 5cmp with ACCH2O, ACC, MHC, vaterite, and aragonite or calcite	Avg χ2 of 4cmp with ACCH2O, ACC, CCHH, and aragonite or calcite	Avg χ2 of 4cmp with ACCH2O, ACC, MHC, and aragonite or calcite	Avg χ2 of 4cmp with ACCH2O, ACC, vaterite, and aragonite or calcite	Avg χ2 of 3cmp with ACCH2O, ACC, and aragonite or calcite
0.00608521	0.00602615	0.00661003	0.00602719	0.00654677	0.00597034	0.00814729	0.00809633	194	0.0084228	0.00834119	0.0091954	0.00839093	0.00909636	0.0083113	0.0105457	0.0104258
0.00587746	0.00582126	0.00659237	0.00582049	0.00652899	0.00576618	0.00814772	0.00805757		std dev	std dev	std dev	std dev	std dev	std dev	std dev	std dev
0.00579482	0.00573698	0.00618899	0.0057396	0.00613102	0.00568249	0.00769011	0.00760931		0.00149029	0.00147881	0.00184277	0.00157989	0.00183738	0.0015538	0.00175823	0.00166464
0.00570347	0.0056484	0.00625271	0.00564825	0.00619392	0.00559453	0.00765892	0.007577
0.00674195	0.00660888	0.013667	0.00667693	0.0137499	0.00654699	0.00923395	0.00922496
0.00617245	0.00610102	0.0138428	0.00611315	0.00666041	0.00604386	0.00854063	0.00849767
0.00748009	0.00740744	0.00816778	0.00740845	0.0080886	0.00733769	0.00987763	0.00979922
0.00790759	0.00780796	0.00840696	0.00783475	0.00832657	0.00772269	0.0101131	0.010025
0.0083702	0.00828955	0.0088386	0.00827916	0.00875303	0.00819978	0.0108811	0.0107598
0.00579855	0.00574227	0.0154741	0.00574217	0.0153175	0.0149887	0.00793174	0.00785573	two-tailed	Z Test 6cmp vs 5cmp23	Z Test 5cmp vs 4cmp2	Z Test 5cmp vs 4cmp2	Z Test 5cmp vs 4cmp2	Z Test 4cmp vs 3cmp	Z Test 4cmp vs 3cmp	Z Test 4cmp vs 3cmp
0.00653204	0.00646815	0.00701672	0.00646293	0.00694919	0.00640265	0.00854375	0.00846396		0.445636	1.13861e-12	0.454109	5.00139e-10	6.9397e-24	4.07774e-80	0.342143
0.00976161	0.00965827	0.0102624	0.00965765	0.0101628	0.00956365	0.0121603	0.0120255			Z Test vs 3cmp
0.00722636	0.0071567	0.00766899	0.00714938	0.00759564	0.00708111	0.00959136	0.00950303			7.9656e-86
0.00819252	0.00811199	0.00900503	0.00811238	0.00891531	0.00803481	0.0101505	0.0100525
0.00917423	0.0090883	0.00975159	0.00908704	0.00966013	0.00900724	0.0112415	0.0111365
0.00641557	0.00635517	0.0110702	0.00634792	0.0070316	0.00628704	0.00911579	0.00902578
0.00604486	0.00598708	0.00667999	0.00598736	0.0114364	0.00592963	0.00803628	0.00796135
0.00555214	0.00549858	0.00626816	0.00549889	0.00620944	0.00544636	0.00827062	0.00818811
0.00618302	0.00612321	0.0113292	0.0108746	0.0109892	0.00606521	0.00891055	0.00882099
0.00556024	0.00550687	0.00604414	0.00550015	0.0126727	0.00544735	0.00798628	0.00790129
0.00519507	0.00514613	0.00576107	0.00514652	0.00570594	0.00509804	0.00754771	0.00747678
0.0059134	0.00585675	0.006541	0.00585711	0.00647725	0.00580101	0.008466	0.00838288
0.00613291	0.00607356	0.0149635	0.00607348	0.0148196	0.00601539	0.00874369	0.00866109
0.0070595	0.0069806	0.0076521	0.00698103	0.00757879	0.00691463	0.00982862	0.00974244
0.00754323	0.00747404	0.00819684	0.0074819	0.00811808	0.00740451	0.010387	0.0102357
0.00776618	0.00769239	0.00838824	0.0076932	0.0083084	0.00761808	0.0106672	0.0104964
0.00620482	0.00614562	0.00676115	0.00614588	0.00671761	0.00610562	0.00859027	0.0084678
0.00624736	0.00618785	0.00664669	0.00618729	0.00658431	0.00613051	0.00830111	0.00822507
0.00723157	0.00716039	0.0076301	0.00715642	0.00755771	0.00708687	0.0094317	0.00931317
0.00707332	0.00700503	0.00756736	0.00700807	0.00749538	0.00693966	0.00943895	0.00934863
0.00709539	0.00702696	0.00764201	0.00702633	0.00756889	0.00696112	0.00905694	0.00896766
0.00683344	0.00676823	0.00724976	0.00675926	0.00718067	0.00669489	0.00880718	0.00872217
0.00730564	0.00723541	0.00785926	0.00723623	0.00778386	0.00716622	0.00974433	0.00966644
0.0076674	0.00759269	0.00798942	0.00759476	0.00790995	0.0075232	0.00968848	0.00957438
0.00920175	0.00911235	0.00965396	0.00911594	0.00956142	0.00902557	0.0117464	0.011637
0.00661713	0.00655354	0.00714893	0.00655429	0.00708178	0.00649146	0.00808647	0.0080097
0.00723673	0.00716762	0.00764195	0.00716825	0.00756956	0.0070943	0.00878873	0.00870499
0.00603865	0.00598	0.00644012	0.00597358	0.00637834	0.00591528	0.00802021	0.00792487
0.005833	0.00577587	0.00619929	0.00576954	0.0061405	0.00571452	0.00792827	0.00785874
0.00708397	0.00701423	0.00741954	0.00701373	0.00734967	0.00694759	0.00850264	0.00842261
0.00632663	0.0062656	0.00667517	0.00625939	0.00661103	0.00619969	0.00839227	0.00829202
0.00632359	0.00625943	0.00668168	0.00626354	0.00661858	0.00620087	0.00823067	0.00815385
0.00754023	0.00746964	0.00776436	0.00746822	0.00769037	0.00739832	0.00970862	0.00963152
0.00637064	0.00630838	0.00686703	0.00630946	0.00680084	0.00624884	0.00846882	0.00834134
0.0078719	0.0077961	0.00833983	0.0077978	0.00826049	0.00772237	0.00977353	0.00961
0.00897638	0.00889298	0.0094511	0.00888733	0.00936102	0.00880437	0.0108884	0.0107565
0.00695409	0.0068674	0.00736079	0.00688505	0.00728968	0.00680261	0.00936163	0.0093525
0.00653119	0.0064681	0.00675863	0.00646836	0.00669443	0.00640765	0.00851553	0.0084539
0.00722942	0.00712829	0.00767087	0.0071614	0.00759833	0.0070601	0.00974954	0.00961525
0.00777909	0.00770327	0.00826822	0.00770597	0.00818749	0.00763186	0.0101625	0.010014
0.00947666	0.00938462	0.0101778	0.0093831	0.0100834	0.00929573	0.0120765	0.01196
0.00877189	0.00869545	0.00902879	0.00869027	0.00191184	0.00860895	0.0111056	0.0109088
0.00954708	0.00944958	0.0104329	0.00945118	0.0103411	0.0093626	0.0112084	0.0111028
0.00993373	0.00983901	0.0105537	0.00983839	0.010463	0.00974125	0.0116133	0.0115059
0.00974745	0.00964971	0.0104927	0.00964994	0.0103912	0.00956104	0.0127907	0.0126677
0.0102858	0.0102018	0.0108992	0.0101931	0.0107986	0.010097	0.0128213	0.0125618
0.00571444	0.00560667	0.00629232	0.00565773	0.00623093	0.00555595	0.00826998	0.00822793
0.00619047	0.00607427	0.00657668	0.00612892	0.00651334	0.00602683	0.00886542	0.00891175
0.00903974	0.0089551	0.00975761	0.00895427	0.0096622	0.0088685	0.0113813	0.0112727
0.0103843	0.0102845	0.0110197	0.0102871	0.0109099	0.0101903	0.0130088	0.0128905
0.00909048	0.0089995	0.00971516	0.00900073	0.00961998	0.00891119	0.0115515	0.0114404
0.00568873	0.00563588	0.00620964	0.00563595	0.00614977	0.00558038	0.00743992	0.00736038
0.00996464	0.00986857	0.0107875	0.00987023	0.0106835	0.00977418	0.0126546	0.0125351
0.00869242	0.00861037	0.00929318	0.00861223	0.00920348	0.00852987	0.0111203	0.0110148
0.0105152	0.010412	0.0113013	0.0104176	0.0111846	0.0103143	0.00371743	0.0129879
0.0104937	0.0103929	0.0114625	0.0103898	0.0113402	0.0102953	0.0129195	0.0128004
0.00908435	0.00899828	0.00948837	0.00899576	0.00940121	0.00891164	0.0113239	0.011217
0.00776139	0.00768242	0.00821081	0.00768453	0.00813397	0.00761358	0.0094791	0.00938959
0.00759145	0.00751435	0.00813851	0.00751717	0.00806188	0.00744523	0.0094091	0.00932535
0.00746947	0.0073965	0.00800881	0.00739636	0.00793089	0.0073263	0.0096799	0.00958904
0.00959006	0.00949776	0.0103627	0.00950065	0.0102613	0.00940617	0.0121938	0.0120825
0.00903942	0.00895251	0.00967748	0.00895337	0.00958683	0.00886692	0.0112448	0.0110689
0.0089967	0.00890976	0.00919892	0.00890817	0.00911056	0.00882673	0.0108962	0.0106808
0.00857206	0.008436	0.00901538	0.00850573	0.00893208	0.00835343	0.0109467	0.0107987
0.00564697	0.00559361	0.00645552	0.00559383	0.00635052	0.0055401	0.00697998	0.00688911
0.00746704	0.00739555	0.00832433	0.00739655	0.00824407	0.00732481	0.0098256	0.00972631
0.00803589	0.00795744	0.00909079	0.00795996	0.00900152	0.00788209	0.0111115	0.0110044
0.0084628	0.00838134	0.00940133	0.00838192	0.00930844	0.00830158	0.0109756	0.0108461
0.00892795	0.00884445	0.0097008	0.00884298	0.00960688	0.00875946	0.0115943	0.011487
0.00784277	0.00776515	0.00895511	0.00340774	0.0088677	0.00769267	0.0107095	0.01061
0.0099369	0.00984215	0.0036949	0.00984265	0.00365945	0.00974712	0.0130801	0.012958
0.00932983	0.00924181	0.0117972	0.00924047	0.0116869	0.00914757	0.011686	0.0115762
0.00746892	0.00739643	0.00834341	0.00739797	0.00826352	0.00732689	0.00978748	0.00967503
0.0103134	0.0102126	0.0122464	0.0102101	0.0121345	0.0101137	0.0137409	0.0135469
0.0102154	0.0101203	0.0121975	0.0101186	0.0120798	0.010026	0.0141545	0.0140187
0.0100465	0.00995034	0.0117015	0.00994628	0.0115857	0.00985726	0.0135974	0.0134477
0.00893808	0.00885033	0.0105218	0.00885042	0.0104205	0.00876688	0.0127695	0.0126438
0.00927325	0.00914989	0.0105295	0.00917407	0.0103602	0.00905883	0.0122251	0.0121345
0.00894115	0.0088558	0.0102919	0.00885331	0.0101921	0.00877209	0.0124068	0.0122852
0.0090785	0.00898897	0.0104256	0.00898804	0.0102368	0.00890156	0.0121326	0.0120622
0.00808722	0.00799771	0.00849098	0.00800783	0.00841003	0.0079174	0.0107029	0.0105802
0.0068802	0.00681416	0.00744165	0.00681309	0.00736996	0.00675097	0.00958164	0.00951476
0.00735432	0.0072842	0.00873113	0.00728427	0.00852037	0.00721587	0.0086485	0.00853309
0.00633251	0.00627101	0.00719638	0.00627204	0.0071301	0.0062118	0.00773212	0.00764695
0.00944231	0.00935175	0.0101995	0.00935084	0.0101048	0.00926245	0.012635	0.0125231
0.00682114	0.00675494	0.00765283	0.0067532	0.00758049	0.00668986	0.00975313	0.00972351
0.00558807	0.00553435	0.00634384	0.00553642	0.00628256	0.0054829	0.00696949	0.00690378
0.00628955	0.00622801	0.00696406	0.00622876	0.00689611	0.0061691	0.0079963	0.00791856
0.0064417	0.00637812	0.00367326	0.00637879	0.00715664	0.00631835	0.00801509	0.0079406
0.00661889	0.00654977	0.00660948	0.00759457	0.00792528	0.00649472	0.00822664	0.00745408
0.00832769	0.0082654	0.00921146	0.00824615	0.00912755	0.00817026	0.0111532	0.0110476
0.0067878	0.00677353	0.00752835	0.00672095	0.00745856	0.00665782	0.00838549	0.00830676
0.00940654	0.00950531	0.00978631	0.00931626	0.00968774	0.0092277	0.0109634	0.0107377
0.00925746	0.00932226	0.00988217	0.00916675	0.00978357	0.00907798	0.0112938	0.0110495
0.0102389	0.0102992	0.0108694	0.0101421	0.0107619	0.0100458	0.0125856	0.0121829
0.00836095	0.00828102	0.0118591	0.0118591	0.0117481	0.00853093	0.0131419	0.0121979
0.00741542	0.00733266	0.00983351	0.00983351	0.00974087	0.00774723	0.0108846	0.010213
0.00857532	0.00848599	0.0107315	0.0107315	0.0106292	0.00874944	0.0128821	0.0119703
0.0082111	0.00812913	0.00939613	0.00939613	0.00930373	0.00924167	0.012024	0.010361
0.00893616	0.0088483	0.0107047	0.0107047	0.010602	0.0103556	0.0127049	0.0107082
0.00636789	0.00630379	0.00778141	0.00778141	0.0077099	0.00741863	0.00956399	0.00806818
0.00877787	0.0086906	0.00414389	0.00414389	0.00410511	0.00451223	0.00451243	0.00406716
0.00591111	0.00585376	0.00627185	0.00585924	0.00621174	0.00579656	0.00754162	0.00747045
0.00765949	0.00758382	0.00816781	0.00758376	0.00809164	0.00751341	0.00957227	0.0093971
0.0069097	0.00683849	0.00758988	0.0068412	0.00751756	0.00677485	0.00832344	0.00824381
0.00996954	0.00987327	0.0107119	0.00987594	0.0106113	0.00978003	0.012313	0.0121972
0.00870735	0.00862071	0.00931644	0.00862267	0.00922236	0.00854035	0.0104305	0.0103329
0.00906038	0.00897247	0.00953696	0.00896944	0.00944263	0.00888849	0.0106431	0.0105418
0.00974633	0.00965526	0.0102171	0.00965107	0.0101211	0.00955686	0.0120915	0.0119733
0.00813924	0.00806315	0.00849644	0.00804757	0.00841438	0.00796731	0.00971971	0.00957876
0.00795184	0.0078678	0.00828734	0.00785803	0.00820923	0.00778583	0.0095835	0.00948919
0.00858938	0.00850527	0.00905343	0.00850591	0.00896958	0.00842198	0.0103632	0.0102674
0.00932607	0.00924279	0.00982466	0.00923022	0.00972538	0.00914928	0.0112651	0.0111171
0.00852488	0.0084402	0.00912543	0.00844657	0.00903694	0.00836267	0.0107788	0.0106779
0.00763157	0.00755565	0.00806332	0.00754133	0.00797914	0.00747099	0.00960044	0.00950926
0.00730645	0.00723126	0.00766662	0.00722247	0.00758835	0.00715317	0.00932246	0.0092349
0.0094885	0.00939844	0.0101547	0.00940149	0.00993202	0.00931072	0.0118495	0.0117431
0.00916359	0.00903249	0.00956225	0.00907995	0.00947063	0.00894581	0.0112659	0.0110083
0.00906305	0.00897346	0.00964886	0.00897519	0.0095553	0.00888565	0.0112524	0.0110899
0.0101587	0.010059	0.0112416	0.010056	0.0111336	0.0099666	0.011745	0.0116363
0.0100903	0.00998835	0.0111485	0.00999424	0.0110464	0.00989456	0.0119611	0.0118454
0.00911591	0.00902521	0.0101515	0.00902884	0.0100476	0.0089409	0.01068	0.0105761
0.00956545	0.00947222	0.0105141	0.00947377	0.010412	0.00938152	0.0109882	0.0108826
0.00813948	0.00805993	0.0086202	0.00806018	0.00853727	0.00798235	0.00997655	0.0098775
0.00966307	0.0095682	0.010143	0.00957145	0.0100466	0.00947941	0.0113161	0.0112085
0.0105303	0.0104301	0.0108709	0.0104075	0.0107646	0.0103038	0.0124944	0.0122174
0.00868239	0.00859754	0.00909145	0.00860337	0.00900322	0.00851715	0.0103421	0.0102196
0.00929784	0.00920149	0.00978896	0.00920609	0.00970254	0.00911666	0.0109472	0.0107565
0.00960918	0.00950299	0.0100678	0.00950524	0.0100119	0.00941539	0.012011	0.0117911
0.0102504	0.0101508	0.0107808	0.0101524	0.0106746	0.0100515	0.0122619	0.0121463
0.0105141	0.0104064	0.0110653	0.0104106	0.0109574	0.010306	0.0126605	0.0125395
0.0100491	0.00995286	0.0105253	0.00995584	0.0104227	0.00985424	0.0116705	0.0115538
0.00934301	0.00925812	0.00971487	0.00923474	0.00963945	0.00914957	0.0116487	0.0114076
0.0102435	0.0101523	0.0106528	0.0101504	0.0105481	0.0100612	0.0122686	0.0121495
0.00914033	0.0090492	0.00971437	0.00905164	0.00962214	0.00896304	0.0115281	0.0114195
0.0104996	0.0103681	0.0109118	0.0103675	0.0108011	0.0103019	0.0125822	0.0124642
0.00995442	0.00985696	0.0104222	0.00985883	0.0103238	0.00976396	0.0118607	0.0117501
0.00938354	0.00928466	0.00973571	0.00929669	0.00964351	0.0092025	0.0113888	0.0110678
0.00925976	0.00916805	0.00961682	0.00915138	0.00952525	0.00906186	0.0110057	0.0108498
0.0104164	0.0103133	0.0109243	0.0103164	0.0108154	0.010215	0.012628	0.0124493
0.0104932	0.0103875	0.0107782	0.0103906	0.0106706	0.0102911	0.0121771	0.0119519
0.00965498	0.00955856	0.0100242	0.00954604	0.00992501	0.00946617	0.0116027	0.0113992
0.00862776	0.00854304	0.00900412	0.00853846	0.0089135	0.00845552	0.0101559	0.0100599
0.00976592	0.00967048	0.0104053	0.0096726	0.0103038	0.00957954	0.0118674	0.0117531
0.0101701	0.010068	0.0108633	0.0100691	0.0107655	0.00996753	0.0123891	0.01226
0.00718154	0.00711523	0.00743581	0.00711758	0.00736476	0.00704574	0.00840946	0.00826434
0.0101062	0.0100134	0.0106307	0.0100097	0.0105277	0.00990933	0.0127005	0.0125748
0.00991283	0.00981704	0.010709	0.00982139	0.0106087	0.00972078	0.0125263	0.0123904
0.0100533	0.00995858	0.0106885	0.00996036	0.0105821	0.00987014	0.0120324	0.011921
0.0101524	0.0100535	0.0108524	0.0100559	0.01074	0.00996286	0.0121899	0.0120722
0.00958895	0.00949761	0.0100538	0.00949739	0.00995447	0.00940026	0.0112627	0.0111598
0.0105609	0.0104559	0.0113907	0.0104605	0.0112792	0.0103556	0.0127804	0.0126574
0.0100907	0.00998908	0.0107173	0.00999172	0.0106138	0.00989454	0.0120555	0.0119404
0.0087236	0.00863681	0.00928208	0.00864189	0.00919094	0.00855456	0.0104821	0.0103826
0.00880714	0.00872166	0.00936618	0.00872594	0.0092764	0.00864137	0.0100818	0.00997797
0.00905789	0.00896762	0.00941567	0.00896694	0.00932171	0.00887969	0.0104958	0.0103934
0.00963953	0.00954493	0.00999442	0.00954833	0.00989548	0.00945336	0.0116233	0.0115156
0.00984733	0.00974837	0.0102286	0.00975273	0.0101274	0.00965584	0.0114251	0.0113361
0.00987611	0.00977764	0.0103909	0.00978186	0.010288	0.00968553	0.0120037	0.0118552
0.0104171	0.0103112	0.010934	0.0103135	0.01083	0.0102114	0.0129621	0.0127322
0.0102919	0.0101917	0.0107806	0.0101939	0.010676	0.0100931	0.012164	0.0119787
0.0103747	0.0102731	0.0107423	0.0102532	0.0106354	0.0101531	0.0124061	0.0121058
0.00891236	0.0088243	0.00940494	0.00882656	0.00931455	0.00874091	0.0106046	0.0104372
0.0100242	0.00992471	0.0104845	0.00992756	0.0103817	0.00983143	0.012819	0.0123764
0.00710646	0.00703715	0.00745376	0.00703932	0.00738032	0.00697084	0.00869891	0.00857525
0.00996432	0.00986646	0.0103386	0.00986631	0.0102386	0.00977162	0.0117522	0.0114713
0.00729764	0.00722556	0.00766218	0.00722543	0.00758461	0.00715772	0.00842244	0.00834259
0.00954952	0.00945204	0.0100408	0.00945682	0.0099678	0.00936224	0.0112178	0.01111
0.00850757	0.00842145	0.00903842	0.00842596	0.00894772	0.00834204	0.0103762	0.0102769
0.0094644	0.00936962	0.0100482	0.00937351	0.00994707	0.00927944	0.0113556	0.011238
0.0103212	0.0102174	0.0108055	0.010221	0.0107001	0.0101213	0.0131374	0.0129814
0.00899114	0.00890099	0.00944212	0.00890487	0.00934697	0.00881654	0.0109166	0.0107791
0.00960105	0.00950713	0.01023	0.0095084	0.0101282	0.00941459	0.0117043	0.0115961
0.00928435	0.00919356	0.00981024	0.00919445	0.00971662	0.00910522	0.0110173	0.0109141
0.00968221	0.0095905	0.0100888	0.00959298	0.00998748	0.00949607	0.0118424	0.0116535
0.00979186	0.00969648	0.0103782	0.00969742	0.0102766	0.00960325	0.0125823	0.0121767
0.0104172	0.010313	0.0108944	0.0103173	0.0107851	0.0102163	0.0123428	0.0119343
0.00955705	0.00945593	0.00995318	0.00946946	0.00985789	0.00936781	0.0115405	0.0112452
0.00954986	0.00943917	0.00993345	0.00945756	0.00983669	0.00935054	0.0115617	0.0110935
0.01003	0.00992763	0.010416	0.00993488	0.0103166	0.0098375	0.0115118	0.0114051
0.00957947	0.00948533	0.0105135	0.00948861	0.0104085	0.00939199	0.0111142	0.0110106
0.00928549	0.00919282	0.00980906	0.00919542	0.00970335	0.00910808	0.0108776	0.010777
0.00877208	0.00868514	0.00934628	0.00869096	0.00925394	0.00860342	0.0104987	0.0103965
0.0100405	0.00994216	0.0105915	0.00994391	0.0104857	0.00984858	0.0121864	0.0119404

## Sheet: D-Table 3, vaterite pixels
reduced χ2 of 6cmp with ACCH2O, ACC, CCHH, MHC, vaterite, and aragonite or calcite	reduced χ2 of 5cmp with ACCH2O, ACC, CCHH, MHC, and aragonite or calcite	reduced χ2 of 5cmp with ACCH2O, ACC, CCHH, vaterite, and aragonite or calcite	reduced χ2 of 5cmp with ACCH2O, ACC, MHC, vaterite, and aragonite or calcite	reduced χ2 of 4cmp with ACCH2O, ACC, CCHH, and aragonite or calcite	reduced χ2 of 4cmp with ACCH2O, ACC, MHC, and aragonite or calcite	reduced χ2 of 4cmp with ACCH2O, ACC, vaterite, and aragonite or calcite	reduced χ2 of 3cmp with ACCH2O, ACC, and aragonite or calcite	#pixels with >90% vaterite	Avg χ2 of 6cmp with ACCH2O, ACC, CCHH, MHC, vaterite, and aragonite or calcite	Avg χ2 of 5cmp with ACCH2O, ACC, CCHH, MHC, and aragonite or calcite	Avg χ2 of 5cmp with ACCH2O, ACC, CCHH, vaterite, and aragonite or calcite	Avg χ2 of 5cmp with ACCH2O, ACC, MHC, vaterite, and aragonite or calcite	Avg χ2 of 4cmp with ACCH2O, ACC, CCHH, and aragonite or calcite	Avg χ2 of 4cmp with ACCH2O, ACC, MHC, and aragonite or calcite	Avg χ2 of 4cmp with ACCH2O, ACC, vaterite, and aragonite or calcite	Avg χ2 of 3cmp with ACCH2O, ACC, and aragonite or calcite
0.0101495	0.0100679	0.0100545	0.010054	0.0103147	0.00998006	0.00995176	0.0106922	295	0.00684655	0.00690214	0.00682922	0.00678987	0.00687885	0.00721095	0.00694248	0.00721154
0.00737039	0.00749945	0.00730035	0.00730089	0.00737888	0.00746006	0.00723094	0.0077778		std dev	std dev	std dev	std dev	std dev	std dev	std dev	std dev
0.00536355	0.00557527	0.00531231	0.00531239	0.00552392	0.00571077	0.00526275	0.00581857		0.00198034	0.00197187	0.00204949	0.0020059	0.00198141	0.00209975	0.00204511	0.00202769
0.00724399	0.00768635	0.00717427	0.00717422	0.00761178	0.00785701	0.00710674	0.00789183
0.0063798	0.00666178	0.00632149	0.00632184	0.00659433	0.00659958	0.00626056	0.006991
0.0085278	0.00880589	0.00844519	0.00844603	0.00872714	0.00897232	0.00836738	0.00889079
0.0091553	0.00914179	0.00911367	0.00906062	0.00896119	0.00904625	0.00902907	0.00984551
0.00888355	0.00931558	0.0087992	0.00879758	0.00922274	0.00923016	0.00871633	0.00914662
0.009683	0.0098211	0.00959343	0.00959345	0.0096655	0.00975242	0.00950169	0.0100447
0.00481721	0.00505368	0.0141223	0.00477207	0.012019	0.0154124	0.0130194	0.00559904	two-tailed	Z Test 6cmp vs 5cmp23	Z Test 5cmp vs 4cmp2	Z Test 5cmp vs 4cmp2	Z Test 5cmp vs 4cmp2	Z Test 4cmp vs 3cmp	Z Test 4cmp vs 3cmp	Z Test 4cmp vs 3cmp
0.0069967	0.0069438	0.00705211	0.00693211	0.00688239	0.00687693	0.00698576	0.00736971		0.629667	0.839208	0.677506	0.446113	0.00392743	0.996128	0.0238404
0.00593249	0.0059354	0.00587603	0.00587579	0.00588037	0.00617241	0.00581965	0.0061992			Z Test vs 3cmp
0.00988877	0.00966061	0.00981392	0.00979373	0.00978147	0.00957036	0.00972275	0.0102473			0.00703933
0.00585824	0.00588236	0.00580071	0.00580235	0.0058276	0.00621811	0.00574619	0.00625529
0.0061044	0.00604545	0.00604627	0.00604581	0.00599285	0.0060112	0.00598964	0.00595522
0.00580663	0.00631362	0.0057534	0.00575256	0.00615366	0.00615199	0.00569894	0.00609598
0.00584462	0.00584481	0.00587471	0.00578797	0.00564401	0.00568304	0.00592183	0.00617545
0.0051213	0.00516028	0.00518131	0.00507162	0.00499636	0.00508541	0.00515891	0.0055547
0.00803751	0.00806062	0.00799539	0.00796174	0.00798338	0.00789742	0.00792557	0.00803599
0.0073656	0.00741014	0.00729372	0.00729401	0.00749084	0.00722072	0.00722607	0.00760552
0.00395163	0.00412161	0.00391529	0.00391437	0.00405825	0.00401415	0.00387916	0.00417911
0.0064245	0.00665531	0.00637025	0.00637049	0.00659869	0.00659957	0.00630471	0.00653876
0.00680023	0.00665752	0.00673671	0.00673456	0.00668154	0.00669014	0.00667319	0.00740775
0.00629155	0.006179	0.00623264	0.00623317	0.00641008	0.00657812	0.00617431	0.00674666
0.00613693	0.00612676	0.00607817	0.00607786	0.00606762	0.00619373	0.00602264	0.00683025
0.00693039	0.00698405	0.00686587	0.00686659	0.0069291	0.00700385	0.00680325	0.00734326
0.00676725	0.00686432	0.0067024	0.00670628	0.00664217	0.00694312	0.00664163	0.00688042
0.00682945	0.00692542	0.00676683	0.00676572	0.00691767	0.00683871	0.00670289	0.00715144
0.00659857	0.00669684	0.00653579	0.00653563	0.00650951	0.00650677	0.00662685	0.00708755
0.00793604	0.00803881	0.00786374	0.00783906	0.00797875	0.0079985	0.00775668	0.00830354
0.00617526	0.00597453	0.00611649	0.00615243	0.00576075	0.0060886	0.00611527	0.0064988
0.0068654	0.00729081	0.00680071	0.00680076	0.00708689	0.00710399	0.00673775	0.00735301
0.00722617	0.00694141	0.00717948	0.00715881	0.00673225	0.00702059	0.00721168	0.00743729
0.00759475	0.00752648	0.00752505	0.00752525	0.00736743	0.00794822	0.00745443	0.00799953
0.00882593	0.00848483	0.00874381	0.00874295	0.0086463	0.00868323	0.0086625	0.0091169
0.00538948	0.00489355	0.00533726	0.00533722	0.00529139	0.0054151	0.00528442	0.00570116
0.00660188	0.00642938	0.00653529	0.00654454	0.00631928	0.00693846	0.00648288	0.00696556
0.00432503	0.00430907	0.00429985	0.0042835	0.00428556	0.00432074	0.00426062	0.00469804
0.00508523	0.00491113	0.00503676	0.00503678	0.00490002	0.00507963	0.00499092	0.00540148
0.00348654	0.00362811	0.00345388	0.00345476	0.00351863	0.00353144	0.0034223	0.00362944
0.00719665	0.00713106	0.00713162	0.00713005	0.00696976	0.00737439	0.0070636	0.00746927
0.00831244	0.00803988	0.00823405	0.0082341	0.00786497	0.00848758	0.00815832	0.00892755
0.0102392	0.0100899	0.0101453	0.0101443	0.00982461	0.0106913	0.0100519	0.0105969
0.00548872	0.00553662	0.00543759	0.00543667	0.00538624	0.00552656	0.00538812	0.0057728
0.00392811	0.00389339	0.00389041	0.00389099	0.00390223	0.00407296	0.00385465	0.00428061
0.00613744	0.0059004	0.00608029	0.00610126	0.00586405	0.0060415	0.0060432	0.0064428
0.00600394	0.00600803	0.00594577	0.00594602	0.0058073	0.00585224	0.00589086	0.00626937
0.00603292	0.00604242	0.00597558	0.00597526	0.00621188	0.00636878	0.00592009	0.0065323
0.00716371	0.00719218	0.0071199	0.00710084	0.00716038	0.00701971	0.00705557	0.00709281
0.00435865	0.00443706	0.00431924	0.00431905	0.00432602	0.0044984	0.00427762	0.00480558
0.00541886	0.00521008	0.00536811	0.00536797	0.00528946	0.00553195	0.00531795	0.00587025
0.00407497	0.0040059	0.0040369	0.00403835	0.00396785	0.00413541	0.00399948	0.00449101
0.00528548	0.00531914	0.00523456	0.00523425	0.0051945	0.00526917	0.0051855	0.0056285
0.00554268	0.00585896	0.00549036	0.00549097	0.00571339	0.00571408	0.00543996	0.00566202
0.00657016	0.00635266	0.00650749	0.00650694	0.00636185	0.00675641	0.00644692	0.00694938
0.0043645	0.00471897	0.00432276	0.00432318	0.00470442	0.00470608	0.00428266	0.00466023
0.00804189	0.008492	0.00796537	0.00796422	0.00840076	0.00848799	0.00788932	0.00846727
0.00490135	0.00485134	0.00485523	0.0048547	0.00472712	0.00484084	0.0048099	0.00515606
0.00486226	0.00489531	0.00482452	0.00481475	0.00478013	0.00476772	0.00477939	0.00517774
0.00432109	0.00442628	0.00427901	0.0042798	0.00433122	0.00449618	0.00424125	0.00487139
0.00466648	0.00461665	0.00462204	0.00462754	0.00449951	0.00469022	0.00458496	0.00480761
0.00771168	0.00807034	0.00763899	0.00763835	0.00810839	0.00810893	0.0075672	0.00803577
0.00357055	0.0035806	0.00353682	0.00353696	0.00355719	0.00382255	0.00350419	0.00390279
0.00397531	0.0039416	0.00393793	0.00393767	0.0040142	0.00413101	0.00389907	0.00413368
0.00527801	0.00520128	0.00522948	0.00522898	0.00512569	0.00530781	0.0051804	0.00569989
0.00557236	0.00565957	0.00552118	0.00552144	0.00550217	0.00565072	0.00546933	0.0060327
0.00334192	0.00342442	0.00331006	0.00331018	0.00366289	0.00384753	0.00327899	0.00403775
0.00589456	0.00620621	0.00583917	0.0058392	0.00607485	0.00607574	0.00578357	0.0060193
0.00707013	0.00730857	0.00700587	0.00700403	0.00708153	0.00708413	0.00693987	0.00744154
0.0050519	0.00487326	0.00512301	0.00500446	0.0051431	0.00501068	0.00507529	0.00550494
0.00386076	0.00373668	0.00382351	0.0038235	0.00389795	0.00386098	0.00378784	0.00426848
0.00415058	0.00425789	0.00411245	0.0041117	0.00425247	0.00434518	0.00407385	0.00444504
0.00501481	0.00516058	0.00496783	0.00496766	0.00516782	0.00525868	0.00492113	0.00522825
0.00621586	0.00568557	0.00615465	0.0062302	0.00592413	0.00635117	0.00617368	0.00654262
0.00495794	0.00494212	0.00491073	0.00491091	0.00510764	0.00510726	0.00486473	0.00506127
0.00460161	0.00457574	0.00455874	0.00455867	0.00470203	0.00470229	0.00451632	0.00465731
0.00765516	0.00747647	0.00767455	0.00758573	0.00772231	0.00746532	0.00760316	0.00782116
0.00645583	0.00625544	0.00639651	0.00639629	0.006281	0.00649442	0.00633595	0.00686423
0.00392336	0.0042811	0.00388238	0.00388351	0.00417612	0.00436724	0.00385313	0.00440705
0.00333267	0.00322224	0.0033013	0.00336658	0.00324462	0.00346039	0.00333541	0.00363774
0.00348511	0.00371583	0.00345176	0.00345203	0.00385246	0.00398276	0.0034192	0.00400894
0.00642498	0.00691297	0.00636661	0.00636482	0.0066758	0.00672836	0.00630531	0.00702245
0.00572083	0.00600283	0.00566764	0.0056672	0.00582264	0.00601848	0.00561621	0.0060913
0.00610986	0.00611146	0.00605309	0.00605263	0.00598236	0.00655359	0.00599479	0.00652763
0.00625078	0.00650843	0.0061873	0.0061889	0.00635142	0.00666221	0.00613268	0.00660441
0.00614819	0.00641804	0.00609014	0.00608899	0.00626615	0.00665354	0.00603308	0.00672906
0.0068451	0.00671381	0.00678187	0.00678163	0.00663842	0.0071868	0.00671724	0.0074038
0.00421238	0.00452371	0.00417314	0.00417266	0.00454685	0.00440724	0.00413397	0.00476796
0.00413884	0.0044581	0.00409942	0.0040984	0.00459625	0.00441382	0.00405988	0.00469634
0.00793811	0.00763457	0.00786429	0.00786341	0.00810448	0.00823273	0.0077941	0.00865609
0.00779705	0.00790572	0.00772352	0.00772314	0.00805642	0.00856921	0.00764927	0.00848793
0.00764387	0.00795943	0.00757193	0.00756954	0.00789671	0.00825502	0.00750094	0.0081966
0.00727664	0.00751513	0.00720705	0.00720656	0.00767675	0.00819616	0.00713867	0.00815392
0.00719684	0.00690447	0.00712765	0.0071288	0.00715754	0.00764063	0.00706206	0.00784208
0.00641336	0.00649913	0.00635543	0.00635298	0.0064464	0.00632623	0.00629523	0.00681126
0.00733926	0.00743905	0.00727162	0.00727083	0.00730843	0.0074938	0.00720531	0.00785251
0.00652226	0.00659306	0.00645866	0.00646166	0.00663724	0.00669021	0.00640036	0.00692971
0.0040878	0.00393839	0.00404912	0.00407408	0.00400092	0.00422823	0.00403705	0.00456481
0.00524407	0.0052284	0.00522704	0.00519635	0.00510682	0.00532044	0.00521774	0.00568151
0.00683748	0.0067486	0.00677728	0.00677478	0.00653673	0.00665359	0.00671323	0.00709701
0.00597972	0.00593258	0.00592377	0.00592382	0.00592681	0.00595708	0.00586877	0.00633533
0.00695359	0.00745424	0.00688786	0.00688752	0.00728399	0.00722097	0.00682428	0.00722186
0.0066136	0.00718026	0.00655299	0.00655258	0.00700848	0.00700989	0.00649257	0.00694358
0.00823561	0.0086657	0.0081585	0.00816087	0.00853952	0.0084013	0.00808475	0.00871395
0.00632396	0.00677558	0.00626526	0.00626412	0.00659945	0.00659975	0.00620522	0.00653888
0.00660205	0.0070496	0.00654127	0.00653824	0.00685832	0.00686126	0.00647821	0.00679574
0.00535465	0.00540533	0.00530552	0.00530518	0.00535932	0.00548618	0.00525622	0.00584009
0.00562223	0.00577657	0.00557119	0.00557023	0.00567402	0.00560838	0.00551923	0.00576179
0.00551514	0.00520261	0.00546245	0.00546278	0.00556803	0.00577029	0.005411	0.00575706
0.00437433	0.0044662	0.00433352	0.00433345	0.00438541	0.0044239	0.0042934	0.00445182
0.00549034	0.00562255	0.00543877	0.00543839	0.00551071	0.00564646	0.00538892	0.0057376
0.00466329	0.00444299	0.00461928	0.0046192	0.00449352	0.00471184	0.00457573	0.00490322
0.0093212	0.0089796	0.00922613	0.00922638	0.00884929	0.00967135	0.00914486	0.00958734
0.00556162	0.00588631	0.00551201	0.00550971	0.00598448	0.00583985	0.00546026	0.00601102
0.00437318	0.00439164	0.004331	0.00433138	0.00439247	0.00465886	0.00428985	0.00461568
0.0066318	0.00764678	0.00656738	0.00656803	0.00738238	0.00757684	0.00650619	0.00750826
0.00630087	0.0070689	0.00623889	0.00624101	0.00689764	0.00699685	0.00618297	0.00713357
0.00332655	0.00364323	0.00329519	0.00329543	0.00360348	0.00372237	0.00326472	0.00373398
0.00617336	0.00581462	0.00611609	0.00611659	0.00603263	0.00639452	0.00606055	0.00637618
0.00320584	0.00353985	0.00317467	0.00317491	0.00345241	0.00357398	0.0031453	0.00354063
0.00835634	0.00762329	0.00835557	0.00827708	0.00803304	0.0081659	0.00836602	0.00900051
0.00342716	0.00345577	0.00339513	0.00339443	0.00337547	0.0034908	0.00336334	0.00360614
0.00819533	0.00847786	0.00811934	0.00811771	0.00844335	0.00844476	0.00804359	0.00836613
0.00497381	0.00491174	0.00492626	0.00492659	0.00481751	0.00492935	0.00487989	0.00522098
0.00710996	0.00683121	0.00704159	0.00704175	0.00692223	0.00702803	0.00697833	0.00759179
0.00530885	0.00529749	0.00538887	0.00525902	0.00521149	0.00521727	0.00533863	0.00552274
0.00671771	0.00710339	0.00665442	0.00665417	0.00697835	0.0069035	0.00659292	0.00729989
0.00607488	0.00617966	0.00601944	0.00601882	0.00614179	0.00601333	0.00596358	0.00631562
0.00650267	0.00670324	0.00644258	0.00644113	0.00656004	0.00653184	0.00638318	0.00697126
0.00620287	0.00677592	0.00614549	0.00614426	0.00667012	0.00657239	0.00608755	0.00684095
0.00539478	0.00543759	0.00534316	0.0053423	0.00541773	0.00565048	0.00529327	0.00595614
0.00335887	0.00345285	0.00332733	0.00332701	0.00351524	0.00338965	0.00329626	0.00348049
0.00604733	0.0055989	0.00599208	0.00599065	0.00598843	0.00604718	0.00593589	0.00627633
0.00448583	0.00454418	0.0044445	0.00444406	0.00447627	0.00462721	0.00440198	0.00485639
0.00457963	0.00472102	0.00453636	0.00453636	0.00461508	0.00467229	0.00449451	0.00490643
0.00483061	0.00514952	0.00478582	0.00478568	0.00500851	0.00513728	0.00474053	0.00544956
0.00477144	0.00525533	0.00472656	0.00472624	0.00510944	0.00521768	0.00468247	0.00530235
0.00334073	0.00378238	0.00330903	0.00330907	0.00369061	0.00369071	0.00327791	0.00365633
0.00518392	0.00529291	0.00513626	0.00513632	0.00524665	0.00524147	0.00508828	0.00560592
0.00421325	0.00423657	0.00418237	0.00417246	0.00433976	0.00418781	0.00414364	0.00444278
0.00368323	0.00399962	0.00364854	0.0036489	0.0038907	0.0039838	0.00361467	0.00394686
0.00328767	0.00346868	0.00325714	0.00325721	0.00338365	0.00347344	0.0032265	0.00348492
0.00896799	0.00887018	0.00888603	0.00888515	0.00857406	0.00890121	0.00880431	0.00923573
0.00472081	0.00457881	0.00467678	0.00471411	0.00454314	0.00485636	0.00466775	0.00500209
0.00324917	0.0033155	0.00322106	0.00324785	0.00323689	0.00341182	0.00321787	0.0035434
0.00392177	0.00402723	0.00388454	0.00388538	0.00391831	0.0041452	0.00384847	0.00412939
0.00442369	0.00450366	0.00438227	0.00438163	0.00438324	0.00463073	0.00434147	0.0047028
0.00400697	0.00413398	0.00396779	0.00396898	0.0040194	0.00424614	0.00393136	0.00420692
0.00555381	0.00541109	0.00550083	0.00553859	0.00525692	0.00554143	0.00552061	0.00566392
0.00515007	0.00506366	0.00510053	0.00510116	0.00494884	0.00507535	0.00505335	0.00543967
0.00775457	0.00768915	0.00776486	0.00767806	0.00744904	0.00750034	0.00769168	0.00826693
0.00421259	0.00392179	0.00417372	0.00417337	0.00412935	0.00433409	0.00413521	0.00438674
0.00361222	0.00353388	0.00357914	0.00360147	0.00350518	0.00372983	0.00356932	0.00396221
0.00439718	0.0044417	0.00435618	0.004356	0.00434304	0.0045496	0.00431564	0.00470402
0.00655734	0.00673056	0.00649679	0.0064967	0.00657185	0.00656938	0.00643916	0.00649889
0.00769048	0.00762355	0.00761835	0.00761928	0.00738785	0.00771661	0.00754776	0.00806908
0.00669473	0.00667757	0.00663589	0.00662965	0.00647771	0.00657415	0.00657478	0.00715582
0.00660638	0.00654524	0.00654307	0.0065446	0.00641037	0.0065502	0.006482	0.00711535
0.00507114	0.00510628	0.0050564	0.00502341	0.00492373	0.0049783	0.00500946	0.00533984
0.00541687	0.0056338	0.0053666	0.00536604	0.00548711	0.00549059	0.00531605	0.00543688
0.00598343	0.0059384	0.00592688	0.00592813	0.0058002	0.00614205	0.00587518	0.00616866
0.00717937	0.00732397	0.00711227	0.00711208	0.00708886	0.00718807	0.00704547	0.00719406
0.00573958	0.00592833	0.00568519	0.00568687	0.00573347	0.00575707	0.00563293	0.00583094
0.0049268	0.00494416	0.00487983	0.00487967	0.00479589	0.00485618	0.00483453	0.00511424
0.00440502	0.00447038	0.00436331	0.00436239	0.00438822	0.00455198	0.00432281	0.00450915
0.00505812	0.00502365	0.00500763	0.00505645	0.00494006	0.00512852	0.00500916	0.00527833
0.00715615	0.00689851	0.00709479	0.00708904	0.00689171	0.00711851	0.00702307	0.00747436
0.00911596	0.00887655	0.00908365	0.00908365	0.0092769	0.0103709	0.0106399	0.00949328
0.00904143	0.00904959	0.00895499	0.00895499	0.00904251	0.010224	0.0101565	0.00951798
0.00768297	0.00747084	0.00763287	0.00763287	0.00739058	0.00865357	0.0088317	0.00777799
0.0079125	0.00771537	0.00783887	0.00783887	0.00764378	0.00895031	0.00875525	0.00793809
0.00753668	0.00721623	0.00755119	0.00755119	0.00728802	0.00820073	0.00853779	0.00839299
0.00830198	0.00826602	0.00817751	0.00817751	0.00818974	0.00985121	0.00941521	0.00845281
0.00849594	0.00844889	0.00841421	0.00841421	0.0089085	0.0102369	0.0101919	0.00882298
0.00716309	0.00709986	0.0070918	0.0070918	0.0070425	0.0085478	0.00845694	0.00726659
0.00692992	0.00672366	0.00686377	0.00686377	0.0066627	0.00806563	0.00782752	0.00705355
0.00819024	0.00835834	0.00811154	0.00811154	0.00828224	0.00948929	0.00922122	0.00820505
0.00777489	0.00811123	0.00770104	0.00770104	0.00812108	0.00896903	0.00854697	0.00804545
0.00633765	0.00625505	0.00627844	0.00627844	0.00619663	0.00706521	0.00691346	0.00662931
0.00986597	0.00992018	0.0097755	0.0097755	0.0103174	0.0110653	0.0109385	0.0108208
0.0073114	0.00717099	0.00732003	0.00732003	0.0071353	0.00790293	0.00804019	0.00749191
0.00778956	0.00814162	0.00771519	0.00771519	0.00808865	0.00919995	0.00874015	0.00861788
0.00760486	0.00760441	0.00753435	0.00753435	0.00753289	0.00869006	0.0084872	0.00765093
0.00958767	0.0100875	0.00949802	0.00949802	0.00999189	0.0110358	0.0104226	0.0098968
0.00372564	0.00376067	0.00369021	0.00369021	0.0037246	0.00469698	0.00439557	0.00390172
0.0053224	0.00535772	0.00527246	0.00527246	0.00530899	0.00654614	0.00602001	0.00566676
0.0088583	0.00929276	0.0087743	0.0087743	0.00935161	0.0103289	0.00979788	0.00953085
0.00594229	0.00610543	0.00588651	0.00588651	0.00604591	0.00701505	0.00679692	0.00599295
0.00670396	0.00671981	0.0066416	0.0066416	0.00665246	0.00772638	0.00755016	0.00716462
0.00821528	0.00863533	0.00813749	0.00813749	0.008554	0.0095859	0.00906488	0.00847639
0.00861739	0.00854277	0.00853898	0.00853898	0.00884117	0.00940414	0.00941764	0.00874698
0.00833678	0.00860462	0.00825719	0.00825719	0.00856554	0.00942352	0.00906106	0.00848781
0.0056237	0.0058767	0.00556654	0.00556654	0.00581556	0.00685726	0.00642385	0.00587745
0.00680913	0.00700878	0.00674731	0.00674731	0.00694303	0.00792891	0.00762127	0.00691068
0.00546928	0.00572294	0.00541726	0.00541726	0.00567554	0.00643023	0.00609731	0.00602252
0.00594313	0.00622712	0.00589939	0.00589939	0.00617055	0.0069499	0.00660907	0.00611295
0.00631142	0.0062744	0.00626113	0.00626113	0.00635827	0.00695889	0.00697156	0.00663089
0.00517291	0.00522073	0.00514067	0.00514067	0.00527854	0.00589168	0.00583917	0.00541164
0.00580396	0.00601457	0.00573475	0.00573475	0.00595957	0.00673009	0.00643996	0.00590404
0.00602952	0.00594733	0.00599429	0.00599429	0.00597854	0.00677907	0.00685542	0.00626681
0.00565956	0.00555876	0.00560564	0.00560564	0.00550642	0.00668349	0.00645264	0.00579655
0.00619136	0.0060985	0.00613379	0.00613379	0.00605574	0.00704931	0.0070613	0.00633429
0.00758917	0.00732017	0.00766519	0.00766519	0.00725323	0.0084469	0.00872709	0.00810779
0.0102438	0.00971677	0.00449687	0.00449687	0.0096111	0.0111678	0.0114148	0.0109249
0.00631951	0.00632873	0.00625658	0.00625658	0.00627533	0.00715104	0.00705573	0.00642388
0.00734079	0.00722567	0.00727094	0.00727094	0.00715647	0.00804958	0.00778761	0.00761365
0.0082649	0.00849368	0.00817753	0.00817753	0.00841523	0.00942429	0.00891775	0.00901377
0.00753053	0.00762664	0.00746542	0.00746542	0.00755035	0.00908182	0.00807476	0.00809257
0.00406117	0.0041996	0.00402246	0.00402246	0.00415946	0.00496061	0.00451336	0.0045166
0.00385298	0.00406182	0.00381588	0.00381588	0.00402242	0.00466779	0.00433065	0.00424603
0.00523933	0.00540707	0.00519168	0.00519168	0.00535558	0.00635412	0.00611995	0.00531675
0.00572165	0.00564973	0.00570555	0.00570555	0.0058016	0.00645575	0.00653574	0.00591846
0.00918614	0.00919767	0.00910008	0.00910008	0.0091156	0.0103421	0.0102146	0.00905208
0.00670063	0.00647098	0.00663576	0.00663576	0.0063847	0.00769402	0.0076391	0.007627
0.00720339	0.00782345	0.00713672	0.00713672	0.00774956	0.00901038	0.00820955	0.00802823
0.0056758	0.0059436	0.00562259	0.00562259	0.00588404	0.00674088	0.00640605	0.00582959
0.00802063	0.00785116	0.00806053	0.00806053	0.00813063	0.00922395	0.00950981	0.0080609
0.00497135	0.00488281	0.00497404	0.00497404	0.00484662	0.00589326	0.00600553	0.00512868
0.00795719	0.00806441	0.00788251	0.00788251	0.00798984	0.00956382	0.00917473	0.00828562
0.00342441	0.00346832	0.00339184	0.00339184	0.00343621	0.00413405	0.00394842	0.00381581
0.00335013	0.00340174	0.00331792	0.00331792	0.0033695	0.0040922	0.0038893	0.00355694
0.00399103	0.0039489	0.00395238	0.00395238	0.00391653	0.00478904	0.00460245	0.00427665
0.00755403	0.00728782	0.00748312	0.00748435	0.00721273	0.00756233	0.00741354	0.00754231
0.00905286	0.00877124	0.00896767	0.00896694	0.00868851	0.00897751	0.0088859	0.00971798
0.00740995	0.0073009	0.00733705	0.00734084	0.00722691	0.00752308	0.00726733	0.00745794
0.00934843	0.0092423	0.00926135	0.009263	0.00916623	0.00951713	0.00917703	0.00943288
0.00532556	0.00532783	0.00527313	0.00527525	0.00527458	0.00549136	0.00522429	0.00543988
0.00944939	0.00951786	0.00937212	0.00937083	0.00942574	0.00975744	0.00927653	0.00966015
0.00715897	0.00689232	0.00709058	0.00709126	0.00695101	0.00740624	0.00702558	0.0075208
0.0058032	0.00589657	0.00574672	0.00574732	0.0058375	0.00597957	0.00569326	0.00592518
0.00983133	0.0105369	0.00974483	0.00974247	0.0104434	0.0104401	0.00965221	0.0103522
0.00793242	0.00802223	0.00786067	0.00786174	0.00794517	0.00828989	0.0077904	0.00821571
0.0063461	0.00644252	0.00628799	0.00628657	0.00637899	0.00645857	0.0062292	0.00640359
0.0103405	0.0110415	0.0102442	0.0102451	0.0109588	0.0109567	0.010152	0.0108618
0.00829931	0.00816726	0.00822413	0.00822334	0.00809947	0.00825564	0.00814747	0.0081804
0.00945099	0.00967256	0.00936236	0.0093684	0.00959099	0.00981694	0.00928292	0.00991632
0.0099512	0.0101987	0.00986245	0.00985717	0.0101076	0.0103454	0.00977051	0.0102452
0.0104733	0.0106935	0.0103747	0.0103752	0.010589	0.0107383	0.0102789	0.0106353
0.0104277	0.00990955	0.010332	0.0103319	0.00981042	0.0100726	0.0102402	0.010544
0.00956371	0.0100258	0.00947261	0.00947094	0.00993039	0.0103408	0.00938521	0.0102467
0.0104552	0.0102487	0.0103656	0.01036	0.0102511	0.0101551	0.0102648	0.0103728
0.0103313	0.010247	0.0102412	0.0102327	0.0102366	0.0101451	0.0101473	0.0107586
0.00836658	0.00823167	0.00828981	0.00829016	0.00812723	0.00837768	0.00821575	0.00864405
0.0104536	0.0101954	0.0103571	0.0103549	0.010113	0.0104124	0.0102606	0.010313
0.0102761	0.00945744	0.0101876	0.0102416	0.00935667	0.0101192	0.0101496	0.0100189
0.0105477	0.0105073	0.0104528	0.0104504	0.0104592	0.0104125	0.010358	0.0103676
0.0100495	0.00988232	0.00995804	0.00995846	0.00977108	0.0103153	0.00986646	0.0102161
0.010072	0.00977298	0.00999859	0.00999894	0.0096836	0.0102875	0.0099415	0.010109
0.0102621	0.0100163	0.0101691	0.0101693	0.00988379	0.0100608	0.0100757	0.0106226
0.00962558	0.0105598	0.00953739	0.00953673	0.0104474	0.0106651	0.00944993	0.010569
0.00927332	0.00952197	0.00918795	0.00918736	0.00943682	0.0098135	0.00910593	0.0101686
0.00946813	0.00983101	0.00937844	0.00938121	0.00969023	0.00973644	0.0092957	0.00992803
0.0091288	0.0083876	0.00904176	0.00904243	0.00830788	0.00870177	0.00896405	0.00897492
0.00976505	0.0091697	0.0096751	0.00967585	0.00908659	0.00929064	0.00958734	0.00995629
0.00937785	0.00927627	0.00929454	0.00929394	0.00919283	0.00946495	0.00921014	0.00951019
0.00953868	0.00936518	0.00945231	0.00945205	0.00927619	0.00927797	0.00936757	0.00919073
0.0100027	0.00992678	0.00990699	0.00990948	0.00983205	0.00997128	0.00981904	0.00988436
0.00971451	0.00944243	0.00960438	0.00962912	0.00953687	0.00935465	0.00951413	0.00971074
0.0095368	0.00949466	0.00944876	0.00944791	0.00940306	0.00978255	0.00935928	0.0101821
0.010225	0.0101393	0.010141	0.0101303	0.010063	0.0102895	0.0100396	0.0107637
0.00846545	0.00876543	0.00838674	0.0083896	0.0086748	0.00868141	0.00830928	0.00859344
0.00837123	0.00829752	0.00829075	0.00829192	0.00821741	0.00853014	0.00821337	0.00909469
0.00970921	0.00965832	0.00966274	0.0096119	0.00949287	0.00961811	0.0095742	0.0101991
0.00854553	0.00874392	0.00846571	0.00846523	0.00866188	0.00876228	0.00838493	0.0088457
0.00825637	0.00891588	0.0081816	0.00818056	0.00884135	0.0091258	0.00810031	0.00904374
0.00814772	0.00856156	0.00807207	0.00807195	0.00847745	0.0087991	0.00799762	0.0088207
0.00749334	0.00744673	0.00742304	0.00742459	0.00737584	0.00764595	0.00735424	0.00792198
0.00768607	0.00779682	0.00761022	0.00765233	0.00772026	0.00810082	0.00758198	0.00868205
0.00735927	0.00785059	0.00728675	0.00728681	0.00777537	0.00804908	0.00722135	0.00834308
0.00662969	0.00673279	0.00656829	0.00659597	0.00664905	0.00697509	0.00653353	0.00756252
0.00623212	0.00665336	0.0145239	0.00617226	0.00657278	0.00665334	0.00611466	0.00768174
0.0079436	0.00866949	0.00786799	0.00786756	0.00857453	0.00866687	0.00779643	0.00939723
0.0092203	0.00930334	0.00913387	0.00913453	0.00942968	0.00921433	0.00904946	0.00941956
0.00991528	0.0101126	0.00982288	0.00982559	0.0100107	0.0104185	0.00973306	0.0103197
0.00855132	0.00836569	0.00847029	0.00846919	0.00828213	0.0084934	0.00839068	0.00878945
0.00927501	0.00921507	0.00919081	0.00919038	0.00919324	0.00912901	0.00910843	0.0099557
0.00949828	0.00917394	0.00940999	0.00948145	0.00905018	0.00932565	0.00944389	0.0100848
0.00934699	0.0098122	0.00926253	0.00926089	0.00971493	0.0100846	0.00917315	0.0102735
0.00749565	0.00748555	0.0074248	0.00757003	0.00741376	0.00801425	0.00749924	0.00820593
0.00918518	0.00914678	0.00909613	0.00909557	0.00905403	0.00935135	0.00900735	0.00960974
0.00799885	0.00841924	0.00792304	0.0143353	0.00834203	0.00855532	0.00784828	0.00856149
0.00920557	0.00912829	0.00912027	0.00906053	0.00903912	0.00935924	0.00898165	0.00960662
0.0104893	0.0109226	0.010388	0.0103942	0.0108299	0.0108102	0.0102932	0.0108903
0.00803156	0.00795061	0.00796158	0.00801291	0.00787491	0.00829167	0.00793353	0.00880965
0.0102942	0.0103319	0.0101953	0.0101993	0.0102248	0.0105338	0.0100998	0.0110108
0.00993668	0.00988633	0.00984173	0.00993099	0.00982411	0.01009	0.00989777	0.0107987
0.0104992	0.0101557	0.0103944	0.0105757	0.0100472	0.0104614	0.0105136	0.0111064
0.00745564	0.00772848	0.00738651	0.00738569	0.00765895	0.00789369	0.00731549	0.00812812
0.00887183	0.00869986	0.00878883	0.00878807	0.00860901	0.0089383	0.00870636	0.00930834
0.00756364	0.00760309	0.00744874	0.00739349	0.00748153	0.0075325	0.00732437	0.00816278
0.00892757	0.00913665	0.0088438	0.00884318	0.00903437	0.00919292	0.00876059	0.00968506
0.00961098	0.00999656	0.00952093	0.00952049	0.00990598	0.00993974	0.00943336	0.00984573
0.0102259	0.0109679	0.0101284	0.0101294	0.0108614	0.0111536	0.0100341	0.0116585
0.00916696	0.00899551	0.0092005	0.00907882	0.00882876	0.00892081	0.00911619	0.00947196
0.00983487	0.00959925	0.00974027	0.00973837	0.00951113	0.00991515	0.00965003	0.0105129

## Sheet: E-Table 2 all phases
data in Table 2	synthetic aragonite single pixel, χ2 using biogenic comp spectra (Cni14)	bulk coral skeleton single pixel, χ2 using biogenic comp spectra (Cni14)	bulk nacre pixel single pixel, χ2 using biogenic comp spectra (Cni14)	synthetic calcite single pixel, χ2 using biogenic comp spectra (Cni14)	sea urchin spine single pixel, χ2 using biogenic comp spectra (Cni14)
pixels 1-5	0.00326	0.005	0.00379	0.00257	0.00439
pixels 6-10	0.00298	0.00579	0.00358	0.00244	0.00415
pixels 11-15	0.00319	0.00591	0.00353	0.00261	0.00422
pixels 16-20	0.00359	0.00573	0.00386	0.00238	0.00425
pixels 21-25	0.00391	0.0053	0.00403	0.00218	0.00421
pixels 26-30	0.00386	0.00482	0.00425	0.00235	0.00394
Average	0.003465	0.005425	0.00384	0.00242167	0.00419333
	synthetic aragonite single pixel, χ2 using synthetic comp spectra (Cni16)	bulk coral skeleton single pixel, χ2 using synthetic comp spectra (Cni16)	bulk nacre pixel single pixel, χ2 using synthetic comp spectra (Cni16)	synthetic calcite single pixel, χ2 using synthetic comp spectra (Cni16)	sea urchin spine single pixel, χ2 using synthetic comp spectra (Cni16)
pixels 1-5	0.00266	0.00425	0.00353	0.00238	0.00464
pixels 6-10	0.00227	0.00502	0.00328	0.00242	0.0045
pixels 11-15	0.00244	0.00501	0.00303	0.00244	0.00449
pixels 16-20	0.00273	0.0049	0.00342	0.0022	0.0045
pixels 21-25	0.00299	0.00453	0.00362	0.00216	0.00425
pixels 26-30	0.00301	0.00405	0.00377	0.00252	0.004
Average	0.00268333	0.00462667	0.00344167	0.00235333	0.00439667
two-tailed student T Test comparing Cni14 and Cni16 χ2: p of null hypothesis	0.00292389	0.00981301	0.0273755	0.447985	0.105141
