# Supplementary material for: Myriad Mapping of nanoscale minerals reveals calcium carbonate hemihydrate in forming nacre and coral biominerals
Source: Nat Commun. 2024 Feb 28;15:1812. doi: 10.1038/s41467-024-46117-x (PMC10901822; doi:10.1038/s41467-024-46117-x)
Supplement: Supplementary file 7 — Supplementary Data 3 [file 41467_2024_46117_MOESM7_ESM.xlsx]

## Sheet: XRD of synthetic minerals
LSD_001f_h2o		LSD_002		LSD_015		CCHH_Zou		LSD_009a		LSD_009a_h135		CAS19		CAS43
20221121		20230511		20230511		20230511		20230511		20230227		20210608		20220308
calcite		aragonite		MHC		CCHH		ACCH2O		ACC		aragonite		calcite&vaterite
2-theta	counts	2-theta	counts	2-theta	counts	2-theta	counts	2-theta	counts	2-theta	counts	2-theta	counts	2-theta	counts
15	94	10	12	10	32	10	34	10	28	10	24	3.375	0	3.27	0
15.04	117	10.02	24	10.02	25	10.02	25	10.02	31	10.02	18	3.38	2.36815	3.275	22.3715
15.08	115	10.04	27	10.04	33	10.04	24	10.04	19	10.04	36	3.385	6.94462	3.28	19.4396
15.12	110	10.06	27	10.06	16	10.06	34	10.06	34	10.06	32	3.39	13.2658	3.285	16.3772
15.16	112	10.08	28	10.08	29	10.08	36	10.08	34	10.08	31	3.395	18.8894	3.29	15.3173
15.2	116	10.1	18	10.1	28	10.1	29	10.1	25	10.1	27	3.4	21.9193	3.295	24.2154
15.24	120	10.12	26	10.12	35	10.12	18	10.12	32	10.12	27	3.405	22.5352	3.3	24.1562
15.28	155	10.14	23	10.14	33	10.14	29	10.14	33	10.14	33	3.41	18.3292	3.305	17.1152
15.32	115	10.16	14	10.16	28	10.16	27	10.16	32	10.16	29	3.415	21.1564	3.31	8.8926
15.36	134	10.18	19	10.18	31	10.18	26	10.18	25	10.18	16	3.42	21.3428	3.315	27.8465
15.4	109	10.2	26	10.2	28	10.2	32	10.2	22	10.2	30	3.425	22.2113	3.32	41.2819
15.44	82	10.22	22	10.22	25	10.22	18	10.22	34	10.22	26	3.43	18.6998	3.325	34.5136
15.48	132	10.24	26	10.24	19	10.24	28	10.24	25	10.24	29	3.435	9.62948	3.33	20.0242
15.52	112	10.26	25	10.26	25	10.26	34	10.26	33	10.26	30	3.44	9.68114	3.335	16.6326
15.56	128	10.28	19	10.28	24	10.28	23	10.28	20	10.28	33	3.445	8.04942	3.34	26.5022
15.6	113	10.3	27	10.3	25	10.3	27	10.3	36	10.3	24	3.45	5.88751	3.345	38.6672
15.64	95	10.32	19	10.32	25	10.32	22	10.32	28	10.32	31	3.455	2.56223	3.35	36.7391
15.68	117	10.34	21	10.34	25	10.34	28	10.34	24	10.34	18	3.46	-1.97192	3.355	25.4275
15.72	93	10.36	18	10.36	34	10.36	34	10.36	26	10.36	32	3.465	1.81641	3.36	21.7516
15.76	76	10.38	21	10.38	25	10.38	33	10.38	19	10.38	30	3.47	2.38268	3.365	22.7478
15.8	121	10.4	21	10.4	27	10.4	32	10.4	29	10.4	30	3.475	2.21475	3.37	25.7013
15.84	96	10.42	25	10.42	29	10.42	18	10.42	38	10.42	35	3.48	2.71574	3.375	22.5703
15.88	122	10.44	24	10.44	27	10.44	22	10.44	26	10.44	41	3.485	3.0684	3.38	13.6427
15.92	94	10.46	21	10.46	23	10.46	31	10.46	26	10.46	31	3.49	4.04455	3.385	18.4603
15.96	75	10.48	30	10.48	25	10.48	29	10.48	26	10.48	20	3.495	4.57608	3.39	31.6491
16	95	10.5	29	10.5	21	10.5	29	10.5	26	10.5	26	3.5	3.09169	3.395	34.391
16.04	90	10.52	17	10.52	19	10.52	21	10.52	30	10.52	34	3.505	1.49283	3.4	29.6271
16.08	97	10.54	23	10.54	29	10.54	15	10.54	31	10.54	23	3.51	1.79896	3.405	23.3087
16.12	115	10.56	18	10.56	26	10.56	23	10.56	30	10.56	28	3.515	4.93166	3.41	27.7456
16.16	114	10.58	19	10.58	29	10.58	18	10.58	24	10.58	31	3.52	7.63332	3.415	35.0046
16.2	92	10.6	33	10.6	30	10.6	29	10.6	33	10.6	31	3.525	8.08233	3.42	45.473
16.24	110	10.62	20	10.62	30	10.62	29	10.62	28	10.62	20	3.53	2.64491	3.425	48.4748
16.28	97	10.64	16	10.64	33	10.64	40	10.64	31	10.64	24	3.535	-0.154714	3.43	42.0985
16.32	92	10.66	31	10.66	29	10.66	30	10.66	19	10.66	31	3.54	-0.800328	3.435	39.8875
16.36	123	10.68	26	10.68	33	10.68	27	10.68	33	10.68	37	3.545	0.465834	3.44	37.7732
16.4	119	10.7	23	10.7	27	10.7	25	10.7	30	10.7	30	3.55	0.905387	3.445	47.0006
16.44	99	10.72	39	10.72	19	10.72	13	10.72	20	10.72	20	3.555	2.5305	3.45	43.3184
16.48	155	10.74	20	10.74	28	10.74	20	10.74	20	10.74	25	3.56	-0.0109825	3.455	40.4142
16.52	69	10.76	22	10.76	24	10.76	36	10.76	23	10.76	27	3.565	3.37663	3.46	41.8671
16.56	86	10.78	13	10.78	20	10.78	18	10.78	23	10.78	26	3.57	4.83133	3.465	35.3873
16.6	85	10.8	22	10.8	24	10.8	23	10.8	23	10.8	18	3.575	4.46387	3.47	28.6951
16.64	84	10.82	18	10.82	19	10.82	31	10.82	31	10.82	27	3.58	1.37288	3.475	25.0662
16.68	88	10.84	24	10.84	21	10.84	30	10.84	21	10.84	28	3.585	-1.13734	3.48	30.7869
16.72	88	10.86	21	10.86	28	10.86	24	10.86	23	10.86	26	3.59	-1.60979	3.485	36.1276
16.76	103	10.88	22	10.88	33	10.88	27	10.88	21	10.88	32	3.595	-1.819	3.49	32.3104
16.8	106	10.9	27	10.9	21	10.9	26	10.9	24	10.9	37	3.6	-1.49977	3.495	38.0178
16.84	104	10.92	23	10.92	21	10.92	28	10.92	22	10.92	25	3.605	8.43118	3.5	44.2704
16.88	127	10.94	16	10.94	31	10.94	26	10.94	28	10.94	27	3.61	16.9001	3.505	54.1914
16.92	103	10.96	32	10.96	36	10.96	26	10.96	35	10.96	26	3.615	20.0291	3.51	62.1916
16.96	66	10.98	25	10.98	33	10.98	20	10.98	19	10.98	27	3.62	12.9072	3.515	54.7184
17	84	11	27	11	32	11	23	11	34	11	28	3.625	6.06223	3.52	44.2553
17.04	116	11.02	29	11.02	22	11.02	22	11.02	27	11.02	19	3.63	2.31555	3.525	23.9085
17.08	61	11.04	15	11.04	18	11.04	22	11.04	27	11.04	33	3.635	3.40328	3.53	12.3069
17.12	93	11.06	18	11.06	19	11.06	19	11.06	30	11.06	30	3.64	6.78598	3.535	13.4918
17.16	73	11.08	15	11.08	29	11.08	20	11.08	35	11.08	22	3.645	10.688	3.54	17.0617
17.2	105	11.1	20	11.1	27	11.1	18	11.1	31	11.1	24	3.65	11.7996	3.545	33.7589
17.24	101	11.12	20	11.12	27	11.12	22	11.12	28	11.12	24	3.655	14.3291	3.55	32.7892
17.28	86	11.14	26	11.14	38	11.14	33	11.14	24	11.14	29	3.66	13.0327	3.555	36.2034
17.32	60	11.16	20	11.16	14	11.16	29	11.16	25	11.16	26	3.665	13.3278	3.56	40.8447
17.36	89	11.18	20	11.18	17	11.18	21	11.18	25	11.18	36	3.67	12.0043	3.565	41.5837
17.4	54	11.2	15	11.2	19	11.2	25	11.2	21	11.2	22	3.675	16.994	3.57	52.5823
17.44	98	11.22	25	11.22	29	11.22	29	11.22	20	11.22	25	3.68	17.6612	3.575	58.1435
17.48	102	11.24	24	11.24	21	11.24	24	11.24	27	11.24	32	3.685	16.4992	3.58	68.9662
17.52	101	11.26	18	11.26	25	11.26	24	11.26	13	11.26	27	3.69	20.2643	3.585	75.0767
17.56	75	11.28	14	11.28	24	11.28	23	11.28	25	11.28	31	3.695	21.3981	3.59	69.9885
17.6	107	11.3	19	11.3	27	11.3	23	11.3	24	11.3	21	3.7	22.1214	3.595	68.255
17.64	85	11.32	19	11.32	26	11.32	34	11.32	24	11.32	39	3.705	18.3613	3.6	57.6313
17.68	90	11.34	26	11.34	22	11.34	20	11.34	24	11.34	22	3.71	18.1927	3.605	60.931
17.72	78	11.36	17	11.36	29	11.36	28	11.36	28	11.36	24	3.715	16.5569	3.61	54.3923
17.76	63	11.38	16	11.38	41	11.38	25	11.38	20	11.38	24	3.72	14.5367	3.615	54.2352
17.8	79	11.4	21	11.4	23	11.4	33	11.4	33	11.4	29	3.725	4.17788	3.62	57.1992
17.84	115	11.42	18	11.42	18	11.42	22	11.42	30	11.42	28	3.73	3.66117	3.625	69.0198
17.88	96	11.44	16	11.44	34	11.44	29	11.44	25	11.44	27	3.735	6.59648	3.63	79.7942
17.92	93	11.46	22	11.46	18	11.46	15	11.46	21	11.46	22	3.74	6.73513	3.635	71.2954
17.96	80	11.48	22	11.48	26	11.48	33	11.48	21	11.48	28	3.745	5.48959	3.64	70.157
18	119	11.5	15	11.5	20	11.5	15	11.5	24	11.5	20	3.75	6.39165	3.645	64.47
18.04	53	11.52	13	11.52	25	11.52	25	11.52	19	11.52	25	3.755	12.6578	3.65	62.4173
18.08	54	11.54	25	11.54	25	11.54	24	11.54	26	11.54	25	3.76	20.3181	3.655	58.296
18.12	74	11.56	21	11.56	23	11.56	12	11.56	28	11.56	17	3.765	24.5438	3.66	54.4008
18.16	89	11.58	18	11.58	24	11.58	22	11.58	31	11.58	20	3.77	24.7259	3.665	55.0249
18.2	95	11.6	19	11.6	29	11.6	16	11.6	33	11.6	23	3.775	24.5489	3.67	64.3985
18.24	99	11.62	24	11.62	26	11.62	14	11.62	23	11.62	20	3.78	25.4114	3.675	71.4559
18.28	93	11.64	13	11.64	26	11.64	29	11.64	29	11.64	27	3.785	26.2247	3.68	76.8315
18.32	112	11.66	16	11.66	22	11.66	27	11.66	28	11.66	23	3.79	21.4102	3.685	80.088
18.36	99	11.68	19	11.68	26	11.68	26	11.68	24	11.68	38	3.795	22.9752	3.69	81.8127
18.4	99	11.7	17	11.7	24	11.7	23	11.7	25	11.7	29	3.8	27.2274	3.695	79.6382
18.44	87	11.72	19	11.72	27	11.72	26	11.72	29	11.72	34	3.805	31.9448	3.7	74.3165
18.48	98	11.74	12	11.74	24	11.74	15	11.74	34	11.74	23	3.81	39.9745	3.705	66.4413
18.52	88	11.76	19	11.76	31	11.76	24	11.76	26	11.76	28	3.815	37.2878	3.71	63.0816
18.56	94	11.78	17	11.78	27	11.78	36	11.78	23	11.78	25	3.82	39.8684	3.715	64.8881
18.6	94	11.8	13	11.8	27	11.8	28	11.8	17	11.8	28	3.825	33.8808	3.72	66.6025
18.64	93	11.82	19	11.82	28	11.82	21	11.82	23	11.82	30	3.83	30.6144	3.725	78.1177
18.68	87	11.84	24	11.84	26	11.84	22	11.84	33	11.84	23	3.835	25.0298	3.73	71.0702
18.72	76	11.86	19	11.86	21	11.86	31	11.86	15	11.86	13	3.84	17.7197	3.735	65.3038
18.76	62	11.88	20	11.88	21	11.88	19	11.88	31	11.88	31	3.845	13.5569	3.74	74.5206
18.8	82	11.9	20	11.9	24	11.9	21	11.9	29	11.9	28	3.85	9.73508	3.745	73.0101
18.84	89	11.92	24	11.92	33	11.92	16	11.92	24	11.92	15	3.855	10.4867	3.75	70.3747
18.88	78	11.94	19	11.94	18	11.94	30	11.94	23	11.94	27	3.86	13.9323	3.755	56.8198
18.92	86	11.96	18	11.96	33	11.96	23	11.96	24	11.96	21	3.865	16.9544	3.76	51.1111
18.96	100	11.98	13	11.98	13	11.98	28	11.98	21	11.98	21	3.87	17.6072	3.765	56.3949
19	99	12	18	12	14	12	16	12	21	12	20	3.875	17.8424	3.77	52.7613
19.04	98	12.02	28	12.02	21	12.02	24	12.02	24	12.02	17	3.88	17.7407	3.775	56.8759
19.08	88	12.04	18	12.04	29	12.04	21	12.04	24	12.04	31	3.885	19.7489	3.78	61.892
19.12	76	12.06	14	12.06	19	12.06	20	12.06	26	12.06	26	3.89	14.8378	3.785	63.589
19.16	66	12.08	19	12.08	22	12.08	20	12.08	29	12.08	19	3.895	6.67437	3.79	77.1908
19.2	72	12.1	14	12.1	25	12.1	19	12.1	27	12.1	27	3.9	3.28518	3.795	85.3398
19.24	79	12.12	17	12.12	25	12.12	14	12.12	18	12.12	19	3.905	9.1556	3.8	80.4466
19.28	82	12.14	20	12.14	17	12.14	26	12.14	19	12.14	25	3.91	10.3476	3.805	80.9455
19.32	75	12.16	27	12.16	18	12.16	17	12.16	22	12.16	29	3.915	10.2621	3.81	78.5557
19.36	66	12.18	20	12.18	29	12.18	20	12.18	19	12.18	22	3.92	5.3977	3.815	87.4374
19.4	78	12.2	27	12.2	28	12.2	20	12.2	22	12.2	14	3.925	9.77356	3.82	89.0779
19.44	72	12.22	16	12.22	41	12.22	24	12.22	23	12.22	22	3.93	11.6171	3.825	79.7035
19.48	66	12.24	23	12.24	28	12.24	18	12.24	18	12.24	20	3.935	10.0932	3.83	76.1092
19.52	78	12.26	22	12.26	23	12.26	20	12.26	21	12.26	17	3.94	6.89277	3.835	77.01
19.56	69	12.28	15	12.28	35	12.28	16	12.28	27	12.28	23	3.945	10.8344	3.84	80.3376
19.6	55	12.3	18	12.3	19	12.3	14	12.3	26	12.3	32	3.95	17.6742	3.845	81.4708
19.64	58	12.32	24	12.32	24	12.32	24	12.32	21	12.32	26	3.955	29.5243	3.85	77.2752
19.68	60	12.34	20	12.34	26	12.34	26	12.34	28	12.34	21	3.96	38.726	3.855	63.5125
19.72	65	12.36	10	12.36	23	12.36	15	12.36	27	12.36	22	3.965	45.9127	3.86	57.6429
19.76	62	12.38	13	12.38	21	12.38	24	12.38	23	12.38	27	3.97	44.915	3.865	56.9866
19.8	77	12.4	12	12.4	19	12.4	25	12.4	28	12.4	27	3.975	42.628	3.87	52.761
19.84	68	12.42	16	12.42	20	12.42	25	12.42	15	12.42	21	3.98	45.9005	3.875	51.9548
19.88	68	12.44	17	12.44	24	12.44	20	12.44	27	12.44	26	3.985	43.8946	3.88	62.075
19.92	67	12.46	18	12.46	32	12.46	21	12.46	20	12.46	12	3.99	39.4747	3.885	66.2215
19.96	66	12.48	15	12.48	15	12.48	24	12.48	30	12.48	19	3.995	29.2352	3.89	66.1334
20	90	12.5	17	12.5	19	12.5	26	12.5	19	12.5	24	4	21.3628	3.895	61.9255
20.04	73	12.52	12	12.52	27	12.52	14	12.52	24	12.52	25	4.005	24.2565	3.9	54.1509
20.08	96	12.54	22	12.54	25	12.54	12	12.54	22	12.54	15	4.01	24.2648	3.905	49.4822
20.12	71	12.56	19	12.56	22	12.56	29	12.56	23	12.56	23	4.015	20.69	3.91	46.2496
20.16	45	12.58	16	12.58	27	12.58	16	12.58	18	12.58	19	4.02	19.65	3.915	56.7278
20.2	73	12.6	18	12.6	16	12.6	20	12.6	21	12.6	20	4.025	29.4281	3.92	64.0608
20.24	75	12.62	26	12.62	27	12.62	23	12.62	21	12.62	23	4.03	34.768	3.925	63.4428
20.28	86	12.64	14	12.64	14	12.64	12	12.64	31	12.64	17	4.035	34.9824	3.93	51.3039
20.32	93	12.66	14	12.66	20	12.66	19	12.66	17	12.66	19	4.04	28.6721	3.935	46.6318
20.36	82	12.68	16	12.68	23	12.68	22	12.68	26	12.68	14	4.045	28.8228	3.94	54.1328
20.4	75	12.7	32	12.7	24	12.7	15	12.7	19	12.7	23	4.05	34.7417	3.945	77.4626
20.44	65	12.72	13	12.72	25	12.72	17	12.72	20	12.72	26	4.055	37.6406	3.95	96.4013
20.48	83	12.74	17	12.74	28	12.74	20	12.74	17	12.74	24	4.06	35.4557	3.955	117.233
20.52	67	12.76	17	12.76	16	12.76	27	12.76	19	12.76	29	4.065	31.3714	3.96	119.246
20.56	81	12.78	15	12.78	25	12.78	24	12.78	24	12.78	22	4.07	22.1222	3.965	116.135
20.6	68	12.8	21	12.8	22	12.8	17	12.8	12	12.8	23	4.075	19.4328	3.97	109.349
20.64	74	12.82	17	12.82	22	12.82	22	12.82	24	12.82	11	4.08	20.1641	3.975	103.075
20.68	81	12.84	11	12.84	21	12.84	21	12.84	30	12.84	21	4.085	28.1617	3.98	95.6701
20.72	52	12.86	17	12.86	19	12.86	19	12.86	26	12.86	28	4.09	37.956	3.985	89.6385
20.76	63	12.88	13	12.88	14	12.88	26	12.88	21	12.88	15	4.095	40.4593	3.99	86.02
20.8	75	12.9	15	12.9	17	12.9	16	12.9	21	12.9	21	4.1	37.9234	3.995	84.3164
20.84	98	12.92	23	12.92	19	12.92	17	12.92	22	12.92	22	4.105	38.081	4	78.0632
20.88	68	12.94	12	12.94	22	12.94	28	12.94	25	12.94	35	4.11	37.2875	4.005	77.6253
20.92	53	12.96	21	12.96	21	12.96	14	12.96	20	12.96	17	4.115	42.7592	4.01	88.2438
20.96	68	12.98	19	12.98	26	12.98	16	12.98	24	12.98	16	4.12	42.7592	4.015	94.0725
21	48	13	18	13	22	13	25	13	38	13	22	4.125	45.7367	4.02	95.6035
21.04	82	13.02	15	13.02	18	13.02	27	13.02	20	13.02	31	4.13	39.7941	4.025	90.8986
21.08	58	13.04	16	13.04	19	13.04	25	13.04	16	13.04	24	4.135	32.3171	4.03	83.0564
21.12	78	13.06	16	13.06	16	13.06	17	13.06	20	13.06	29	4.14	21.9958	4.035	70.8301
21.16	69	13.08	16	13.08	19	13.08	18	13.08	15	13.08	22	4.145	23.7694	4.04	55.4956
21.2	106	13.1	21	13.1	14	13.1	23	13.1	34	13.1	26	4.15	30.524	4.045	47.9743
21.24	62	13.12	16	13.12	27	13.12	20	13.12	14	13.12	27	4.155	29.827	4.05	43.9614
21.28	74	13.14	18	13.14	22	13.14	20	13.14	24	13.14	17	4.16	37.0693	4.055	43.2132
21.32	81	13.16	19	13.16	24	13.16	13	13.16	30	13.16	22	4.165	40.2806	4.06	53.9696
21.36	60	13.18	25	13.18	23	13.18	14	13.18	26	13.18	15	4.17	40.9944	4.065	58.0266
21.4	65	13.2	18	13.2	16	13.2	21	13.2	17	13.2	21	4.175	28.1245	4.07	58.7278
21.44	55	13.22	15	13.22	21	13.22	16	13.22	16	13.22	13	4.18	17.8597	4.075	50.4256
21.48	68	13.24	16	13.24	13	13.24	17	13.24	28	13.24	11	4.185	20.2089	4.08	55.9738
21.52	72	13.26	17	13.26	26	13.26	21	13.26	17	13.26	22	4.19	30.7109	4.085	62.5368
21.56	76	13.28	15	13.28	9	13.28	22	13.28	12	13.28	20	4.195	39.6888	4.09	66.9466
21.6	63	13.3	13	13.3	19	13.3	11	13.3	26	13.3	24	4.2	41.4337	4.095	68.6384
21.64	70	13.32	23	13.32	23	13.32	17	13.32	19	13.32	18	4.205	34.7776	4.1	66.6814
21.68	71	13.34	14	13.34	23	13.34	17	13.34	20	13.34	25	4.21	21.983	4.105	72.4283
21.72	43	13.36	20	13.36	16	13.36	15	13.36	16	13.36	27	4.215	12.0121	4.11	70.1773
21.76	62	13.38	17	13.38	23	13.38	22	13.38	25	13.38	20	4.22	14.5825	4.115	72.5984
21.8	60	13.4	14	13.4	17	13.4	23	13.4	23	13.4	22	4.225	18.5199	4.12	75.1595
21.84	50	13.42	18	13.42	13	13.42	12	13.42	22	13.42	17	4.23	30.4349	4.125	69.8644
21.88	80	13.44	18	13.44	18	13.44	20	13.44	23	13.44	23	4.235	36.0926	4.13	67.1421
21.92	74	13.46	20	13.46	23	13.46	17	13.46	16	13.46	23	4.24	38.3934	4.135	66.1123
21.96	50	13.48	21	13.48	25	13.48	26	13.48	20	13.48	31	4.245	32.5184	4.14	64.7779
22	69	13.5	16	13.5	18	13.5	14	13.5	18	13.5	20	4.25	29.1779	4.145	67.772
22.04	68	13.52	26	13.52	25	13.52	19	13.52	17	13.52	21	4.255	28.4239	4.15	70.1682
22.08	59	13.54	29	13.54	22	13.54	13	13.54	22	13.54	17	4.26	31.8458	4.155	71.8914
22.12	57	13.56	12	13.56	22	13.56	15	13.56	26	13.56	22	4.265	34.4735	4.16	70.1526
22.16	76	13.58	17	13.58	17	13.58	25	13.58	19	13.58	19	4.27	38.6658	4.165	59.8132
22.2	78	13.6	13	13.6	17	13.6	28	13.6	29	13.6	10	4.275	42.382	4.17	55.8429
22.24	70	13.62	12	13.62	14	13.62	17	13.62	22	13.62	16	4.28	35.1392	4.175	50.8044
22.28	94	13.64	24	13.64	14	13.64	17	13.64	25	13.64	16	4.285	36.1436	4.18	40.6259
22.32	75	13.66	23	13.66	12	13.66	13	13.66	30	13.66	9	4.29	46.992	4.185	41.3049
22.36	46	13.68	16	13.68	20	13.68	17	13.68	24	13.68	19	4.295	55.1836	4.19	49.6478
22.4	52	13.7	19	13.7	22	13.7	16	13.7	25	13.7	17	4.3	55.7121	4.195	55.1787
22.44	57	13.72	19	13.72	18	13.72	17	13.72	24	13.72	19	4.305	44.0004	4.2	56.3539
22.48	73	13.74	15	13.74	13	13.74	18	13.74	23	13.74	27	4.31	36.3921	4.205	56.9145
22.52	64	13.76	16	13.76	16	13.76	16	13.76	26	13.76	20	4.315	37.211	4.21	72.0214
22.56	53	13.78	23	13.78	21	13.78	18	13.78	14	13.78	26	4.32	35.519	4.215	82.2366
22.6	89	13.8	19	13.8	22	13.8	21	13.8	23	13.8	21	4.325	36.0817	4.22	77.0313
22.64	74	13.82	12	13.82	23	13.82	20	13.82	21	13.82	24	4.33	35.6228	4.225	66.1249
22.68	65	13.84	19	13.84	14	13.84	23	13.84	25	13.84	15	4.335	34.0686	4.23	58.6526
22.72	100	13.86	14	13.86	16	13.86	13	13.86	22	13.86	19	4.34	36.1331	4.235	62.3913
22.76	89	13.88	22	13.88	20	13.88	16	13.88	16	13.88	20	4.345	38.8382	4.24	64.2231
22.8	118	13.9	19	13.9	11	13.9	35	13.9	14	13.9	13	4.35	37.4371	4.245	65.5046
22.84	172	13.92	17	13.92	20	13.92	21	13.92	22	13.92	18	4.355	35.5392	4.25	64.387
22.88	274	13.94	13	13.94	16	13.94	17	13.94	16	13.94	13	4.36	28.7181	4.255	69.5106
22.92	328	13.96	11	13.96	17	13.96	16	13.96	24	13.96	27	4.365	22.5581	4.26	73.4859
22.96	569	13.98	15	13.98	22	13.98	17	13.98	24	13.98	28	4.37	15.8863	4.265	74.9789
23	1062	14	12	14	20	14	15	14	21	14	24	4.375	14.6342	4.27	69.7221
23.04	914	14.02	18	14.02	22	14.02	25	14.02	16	14.02	21	4.38	12.9553	4.275	69.1644
23.08	628	14.04	20	14.04	17	14.04	19	14.04	14	14.04	22	4.385	11.4894	4.28	67.0195
23.12	205	14.06	14	14.06	10	14.06	12	14.06	31	14.06	21	4.39	13.2545	4.285	70.2319
23.16	119	14.08	16	14.08	25	14.08	16	14.08	15	14.08	14	4.395	16.9855	4.29	67.8402
23.2	72	14.1	19	14.1	20	14.1	20	14.1	15	14.1	21	4.4	19.7426	4.295	64.2146
23.24	62	14.12	16	14.12	18	14.12	16	14.12	20	14.12	28	4.405	21.5958	4.3	58.7033
23.28	53	14.14	8	14.14	23	14.14	13	14.14	22	14.14	19	4.41	23.4407	4.305	63.3026
23.32	64	14.16	15	14.16	16	14.16	15	14.16	22	14.16	13	4.415	28.4347	4.31	69.8504
23.36	61	14.18	16	14.18	19	14.18	17	14.18	27	14.18	17	4.42	30.8713	4.315	73.489
23.4	81	14.2	10	14.2	15	14.2	14	14.2	22	14.2	14	4.425	34.1858	4.32	64.9132
23.44	62	14.22	16	14.22	17	14.22	19	14.22	15	14.22	22	4.43	37.6921	4.325	58.6528
23.48	76	14.24	18	14.24	17	14.24	16	14.24	17	14.24	15	4.435	47.5078	4.33	62.4056
23.52	73	14.26	12	14.26	16	14.26	12	14.26	20	14.26	19	4.44	49.4993	4.335	74.8437
23.56	64	14.28	10	14.28	16	14.28	13	14.28	28	14.28	19	4.445	46.4832	4.34	78.3075
23.6	82	14.3	14	14.3	21	14.3	24	14.3	16	14.3	18	4.45	43.1078	4.345	81.464
23.64	42	14.32	9	14.32	11	14.32	11	14.32	19	14.32	13	4.455	38.6257	4.35	73.6401
23.68	77	14.34	19	14.34	15	14.34	18	14.34	12	14.34	22	4.46	29.5995	4.355	68.3545
23.72	72	14.36	13	14.36	20	14.36	16	14.36	21	14.36	15	4.465	23.7003	4.36	67.4821
23.76	66	14.38	11	14.38	11	14.38	16	14.38	17	14.38	15	4.47	20.6118	4.365	67.1853
23.8	44	14.4	11	14.4	26	14.4	13	14.4	15	14.4	27	4.475	23.8902	4.37	68.1042
23.84	65	14.42	11	14.42	27	14.42	17	14.42	19	14.42	16	4.48	28.6442	4.375	63.308
23.88	57	14.44	18	14.44	28	14.44	22	14.44	9	14.44	20	4.485	33.8672	4.38	65.9272
23.92	55	14.46	17	14.46	14	14.46	14	14.46	18	14.46	24	4.49	33.3691	4.385	62.8333
23.96	77	14.48	15	14.48	17	14.48	17	14.48	15	14.48	24	4.495	34.0316	4.39	59.8745
24	36	14.5	10	14.5	23	14.5	26	14.5	21	14.5	26	4.5	28.2186	4.395	53.8258
24.04	52	14.52	10	14.52	16	14.52	19	14.52	22	14.52	21	4.505	26.5159	4.4	55.8777
24.08	71	14.54	21	14.54	16	14.54	26	14.54	16	14.54	23	4.51	28.2605	4.405	60.5179
24.12	62	14.56	15	14.56	21	14.56	22	14.56	17	14.56	11	4.515	30.7075	4.41	59.0915
24.16	52	14.58	17	14.58	26	14.58	14	14.58	20	14.58	17	4.52	29.8305	4.415	57.9702
24.2	72	14.6	16	14.6	15	14.6	23	14.6	16	14.6	16	4.525	29.1179	4.42	60.4855
24.24	59	14.62	11	14.62	14	14.62	26	14.62	20	14.62	10	4.53	27.5848	4.425	65.5595
24.28	63	14.64	17	14.64	25	14.64	18	14.64	13	14.64	20	4.535	26.4784	4.43	69.3937
24.32	70	14.66	23	14.66	20	14.66	21	14.66	16	14.66	25	4.54	24.8424	4.435	71.5718
24.36	63	14.68	27	14.68	13	14.68	17	14.68	20	14.68	23	4.545	20.7108	4.44	69.7538
24.4	52	14.7	16	14.7	25	14.7	15	14.7	17	14.7	25	4.55	24.1266	4.445	66.5161
24.44	31	14.72	14	14.72	14	14.72	15	14.72	19	14.72	10	4.555	27.971	4.45	63.3144
24.48	81	14.74	10	14.74	14	14.74	16	14.74	16	14.74	17	4.56	29.783	4.455	59.1699
24.52	55	14.76	16	14.76	19	14.76	17	14.76	20	14.76	13	4.565	33.3749	4.46	59.2313
24.56	57	14.78	15	14.78	22	14.78	23	14.78	28	14.78	16	4.57	29.6973	4.465	61.7319
24.6	46	14.8	12	14.8	16	14.8	9	14.8	18	14.8	27	4.575	33.8196	4.47	61.7241
24.64	53	14.82	18	14.82	17	14.82	22	14.82	16	14.82	18	4.58	41.227	4.475	68.8897
24.68	65	14.84	19	14.84	14	14.84	18	14.84	20	14.84	15	4.585	49.9077	4.48	69.1175
24.72	55	14.86	17	14.86	30	14.86	14	14.86	21	14.86	17	4.59	50.9222	4.485	69.9969
24.76	77	14.88	21	14.88	14	14.88	17	14.88	19	14.88	15	4.595	42.3042	4.49	63.8334
24.8	56	14.9	19	14.9	22	14.9	20	14.9	19	14.9	21	4.6	39.7211	4.495	56.617
24.84	55	14.92	14	14.92	16	14.92	11	14.92	24	14.92	21	4.605	36.5209	4.5	53.4894
24.88	43	14.94	14	14.94	19	14.94	16	14.94	28	14.94	21	4.61	31.1167	4.505	53.3039
24.92	52	14.96	14	14.96	20	14.96	17	14.96	18	14.96	26	4.615	25.3495	4.51	53.3538
24.96	62	14.98	13	14.98	23	14.98	14	14.98	30	14.98	14	4.62	28.9944	4.515	52.2737
25	51	15	9	15	16	15	13	15	10	15	20	4.625	30.8921	4.52	49.1113
25.04	61	15.02	13	15.02	16	15.02	11	15.02	19	15.02	20	4.63	28.2362	4.525	48.9987
25.08	68	15.04	17	15.04	15	15.04	15	15.04	7	15.04	11	4.635	25.927	4.53	48.1279
25.12	54	15.06	14	15.06	14	15.06	18	15.06	21	15.06	14	4.64	28.1608	4.535	46.0622
25.16	38	15.08	15	15.08	14	15.08	15	15.08	12	15.08	11	4.645	30.0645	4.54	47.4901
25.2	55	15.1	16	15.1	23	15.1	19	15.1	22	15.1	22	4.65	25.7039	4.545	49.1456
25.24	73	15.12	16	15.12	11	15.12	11	15.12	18	15.12	18	4.655	20.7138	4.55	53.611
25.28	54	15.14	18	15.14	16	15.14	10	15.14	18	15.14	12	4.66	21.1429	4.555	54.6331
25.32	57	15.16	13	15.16	25	15.16	11	15.16	25	15.16	21	4.665	23.5818	4.56	53.2171
25.36	63	15.18	17	15.18	16	15.18	27	15.18	19	15.18	17	4.67	25.6772	4.565	49.317
25.4	46	15.2	20	15.2	15	15.2	15	15.2	21	15.2	21	4.675	26.6325	4.57	49.7644
25.44	41	15.22	16	15.22	11	15.22	15	15.22	23	15.22	10	4.68	26.9768	4.575	50.4754
25.48	51	15.24	15	15.24	13	15.24	11	15.24	17	15.24	19	4.685	24.8737	4.58	54.5508
25.52	37	15.26	18	15.26	10	15.26	20	15.26	20	15.26	11	4.69	26.7945	4.585	58.0688
25.56	50	15.28	9	15.28	14	15.28	10	15.28	24	15.28	23	4.695	23.0211	4.59	62.9207
25.6	54	15.3	19	15.3	20	15.3	22	15.3	17	15.3	19	4.7	20.3602	4.595	65.6286
25.64	57	15.32	14	15.32	23	15.32	11	15.32	14	15.32	14	4.705	17.6559	4.6	59.9272
25.68	43	15.34	20	15.34	19	15.34	14	15.34	17	15.34	29	4.71	24.9148	4.605	54.0435
25.72	68	15.36	21	15.36	16	15.36	10	15.36	17	15.36	20	4.715	29.1337	4.61	50.3272
25.76	49	15.38	11	15.38	17	15.38	13	15.38	15	15.38	13	4.72	30.2462	4.615	49.2251
25.8	35	15.4	16	15.4	16	15.4	17	15.4	15	15.4	17	4.725	26.5769	4.62	51.8564
25.84	64	15.42	11	15.42	16	15.42	22	15.42	16	15.42	26	4.73	24.9472	4.625	50.6234
25.88	59	15.44	14	15.44	17	15.44	15	15.44	21	15.44	22	4.735	24.2719	4.63	55.2632
25.92	50	15.46	16	15.46	7	15.46	7	15.46	10	15.46	7	4.74	23.2322	4.635	57.0828
25.96	56	15.48	17	15.48	11	15.48	17	15.48	22	15.48	12	4.745	22.2274	4.64	60.2566
26	75	15.5	13	15.5	17	15.5	16	15.5	15	15.5	12	4.75	21.0798	4.645	57.2963
26.04	53	15.52	11	15.52	12	15.52	10	15.52	19	15.52	12	4.755	19.6715	4.65	56.4893
26.08	39	15.54	14	15.54	19	15.54	18	15.54	13	15.54	20	4.76	18.9526	4.655	56.8406
26.12	58	15.56	11	15.56	16	15.56	26	15.56	25	15.56	20	4.765	21.9214	4.66	53.177
26.16	51	15.58	21	15.58	15	15.58	13	15.58	33	15.58	9	4.77	23.5697	4.665	47.9917
26.2	59	15.6	15	15.6	25	15.6	15	15.6	21	15.6	19	4.775	22.5188	4.67	42.7426
26.24	85	15.62	20	15.62	23	15.62	17	15.62	23	15.62	20	4.78	22.763	4.675	43.45
26.28	59	15.64	13	15.64	14	15.64	13	15.64	22	15.64	18	4.785	22.5484	4.68	47.6135
26.32	68	15.66	13	15.66	15	15.66	15	15.66	20	15.66	16	4.79	25.8846	4.685	53.7799
26.36	61	15.68	9	15.68	9	15.68	22	15.68	18	15.68	18	4.795	26.0131	4.69	56.0131
26.4	54	15.7	10	15.7	23	15.7	13	15.7	10	15.7	6	4.8	25.938	4.695	55.0024
26.44	148	15.72	13	15.72	15	15.72	14	15.72	15	15.72	21	4.805	25.7681	4.7	55.699
26.48	172	15.74	20	15.74	19	15.74	18	15.74	13	15.74	18	4.81	26.7218	4.705	56.7898
26.52	93	15.76	18	15.76	13	15.76	22	15.76	9	15.76	16	4.815	30.0908	4.71	60.3056
26.56	73	15.78	13	15.78	18	15.78	17	15.78	13	15.78	17	4.82	33.1906	4.715	60.7087
26.6	66	15.8	14	15.8	18	15.8	13	15.8	16	15.8	15	4.825	33.8714	4.72	60.6292
26.64	79	15.82	16	15.82	10	15.82	34	15.82	17	15.82	18	4.83	35.4803	4.725	57.2378
26.68	50	15.84	15	15.84	20	15.84	24	15.84	15	15.84	17	4.835	35.5982	4.73	53.5901
26.72	43	15.86	13	15.86	12	15.86	24	15.86	13	15.86	18	4.84	35.8843	4.735	56.0952
26.76	46	15.88	12	15.88	10	15.88	27	15.88	26	15.88	5	4.845	33.7963	4.74	63.2694
26.8	45	15.9	17	15.9	27	15.9	20	15.9	21	15.9	17	4.85	31.8036	4.745	66.0734
26.84	44	15.92	13	15.92	18	15.92	21	15.92	22	15.92	17	4.855	31.5242	4.75	62.1447
26.88	65	15.94	16	15.94	23	15.94	15	15.94	10	15.94	18	4.86	30.0424	4.755	53.7161
26.92	50	15.96	11	15.96	19	15.96	36	15.96	25	15.96	17	4.865	27.1134	4.76	47.4953
26.96	46	15.98	23	15.98	22	15.98	27	15.98	21	15.98	15	4.87	25.652	4.765	44.1071
27	41	16	8	16	20	16	33	16	16	16	20	4.875	22.1557	4.77	43.7051
27.04	30	16.02	17	16.02	23	16.02	23	16.02	21	16.02	16	4.88	21.3266	4.775	47.2443
27.08	64	16.04	22	16.04	24	16.04	28	16.04	14	16.04	20	4.885	25.2224	4.78	50.5697
27.12	59	16.06	13	16.06	20	16.06	31	16.06	27	16.06	16	4.89	28.8813	4.785	51.6803
27.16	63	16.08	14	16.08	26	16.08	58	16.08	20	16.08	17	4.895	33.7325	4.79	54.0852
27.2	52	16.1	12	16.1	25	16.1	44	16.1	14	16.1	23	4.9	33.8174	4.795	55.0863
27.24	82	16.12	14	16.12	24	16.12	51	16.12	17	16.12	12	4.905	33.7045	4.8	57.2179
27.28	65	16.14	21	16.14	23	16.14	49	16.14	11	16.14	8	4.91	29.1866	4.805	59.6893
27.32	61	16.16	13	16.16	25	16.16	60	16.16	14	16.16	22	4.915	27.3531	4.81	59.5344
27.36	67	16.18	16	16.18	31	16.18	74	16.18	21	16.18	8	4.92	29.0349	4.815	56.6258
27.4	57	16.2	15	16.2	22	16.2	80	16.2	13	16.2	15	4.925	29.5857	4.82	56.6179
27.44	39	16.22	15	16.22	24	16.22	79	16.22	11	16.22	27	4.93	26.4451	4.825	52.4274
27.48	68	16.24	13	16.24	28	16.24	99	16.24	25	16.24	25	4.935	26.2768	4.83	53.1969
27.52	62	16.26	16	16.26	30	16.26	87	16.26	24	16.26	9	4.94	29.3458	4.835	49.9067
27.56	45	16.28	14	16.28	30	16.28	84	16.28	22	16.28	13	4.945	30.2019	4.84	51.0392
27.6	61	16.3	15	16.3	36	16.3	87	16.3	19	16.3	8	4.95	28.3661	4.845	54.5335
27.64	55	16.32	18	16.32	32	16.32	90	16.32	18	16.32	20	4.955	24.8129	4.85	51.3749
27.68	49	16.34	17	16.34	38	16.34	74	16.34	13	16.34	10	4.96	30.6418	4.855	51.412
27.72	61	16.36	10	16.36	34	16.36	90	16.36	18	16.36	14	4.965	33.7525	4.86	49.7319
27.76	42	16.38	14	16.38	26	16.38	81	16.38	16	16.38	15	4.97	33.4798	4.865	47.5694
27.8	52	16.4	17	16.4	26	16.4	72	16.4	24	16.4	15	4.975	30.6053	4.87	42.399
27.84	69	16.42	17	16.42	40	16.42	49	16.42	20	16.42	13	4.98	23.7434	4.875	39.926
27.88	68	16.44	12	16.44	26	16.44	43	16.44	10	16.44	17	4.985	24.771	4.88	39.0976
27.92	57	16.46	18	16.46	34	16.46	47	16.46	10	16.46	10	4.99	26.3584	4.885	41.8106
27.96	57	16.48	17	16.48	20	16.48	40	16.48	13	16.48	23	4.995	31.8923	4.89	43.9337
28	36	16.5	16	16.5	28	16.5	29	16.5	20	16.5	16	5	35.5596	4.895	43.7425
28.04	59	16.52	14	16.52	26	16.52	37	16.52	18	16.52	13	5.005	35.456	4.9	44.4474
28.08	58	16.54	15	16.54	17	16.54	32	16.54	15	16.54	5	5.01	34.1788	4.905	41.4578
28.12	47	16.56	8	16.56	18	16.56	31	16.56	16	16.56	19	5.015	34.5702	4.91	38.6248
28.16	49	16.58	13	16.58	19	16.58	28	16.58	21	16.58	20	5.02	34.6326	4.915	42.2484
28.2	46	16.6	9	16.6	25	16.6	41	16.6	19	16.6	13	5.025	33.6099	4.92	46.2244
28.24	80	16.62	13	16.62	21	16.62	35	16.62	17	16.62	12	5.03	31.8612	4.925	51.9153
28.28	75	16.64	12	16.64	27	16.64	30	16.64	18	16.64	13	5.035	32.3764	4.93	57.959
28.32	106	16.66	18	16.66	18	16.66	45	16.66	25	16.66	15	5.04	29.9967	4.935	59.897
28.36	122	16.68	14	16.68	19	16.68	29	16.68	25	16.68	11	5.045	27.5936	4.94	52.951
28.4	103	16.7	10	16.7	19	16.7	31	16.7	20	16.7	24	5.05	26.5457	4.945	40.6822
28.44	74	16.72	7	16.72	25	16.72	21	16.72	21	16.72	9	5.055	27.7174	4.95	35.5661
28.48	95	16.74	21	16.74	17	16.74	19	16.74	19	16.74	18	5.06	28.7193	4.955	39.4598
28.52	96	16.76	20	16.76	19	16.76	23	16.76	19	16.76	19	5.065	23.1747	4.96	46.3376
28.56	100	16.78	15	16.78	15	16.78	27	16.78	8	16.78	22	5.07	21.9633	4.965	52.3133
28.6	71	16.8	15	16.8	16	16.8	19	16.8	16	16.8	17	5.075	23.3907	4.97	59.0757
28.64	77	16.82	12	16.82	12	16.82	28	16.82	11	16.82	21	5.08	27.9788	4.975	61.0553
28.68	74	16.84	14	16.84	13	16.84	12	16.84	15	16.84	10	5.085	28.469	4.98	62.9431
28.72	90	16.86	14	16.86	17	16.86	20	16.86	19	16.86	19	5.09	26.9229	4.985	58.7139
28.76	97	16.88	13	16.88	25	16.88	8	16.88	8	16.88	14	5.095	25.7069	4.99	51.4013
28.8	82	16.9	11	16.9	26	16.9	34	16.9	13	16.9	18	5.1	23.3184	4.995	48.1513
28.84	101	16.92	17	16.92	13	16.92	16	16.92	14	16.92	18	5.105	25.1707	5	42.2581
28.88	90	16.94	12	16.94	15	16.94	14	16.94	19	16.94	11	5.11	25.4667	5.005	46.5345
28.92	115	16.96	23	16.96	19	16.96	17	16.96	17	16.96	8	5.115	27.8437	5.01	53.1006
28.96	109	16.98	10	16.98	12	16.98	13	16.98	14	16.98	14	5.12	29.2283	5.015	56.2022
29	129	17	13	17	9	17	20	17	15	17	16	5.125	30.0281	5.02	57.8831
29.04	144	17.02	18	17.02	10	17.02	13	17.02	14	17.02	23	5.13	34.9142	5.025	55.8557
29.08	220	17.04	15	17.04	21	17.04	13	17.04	14	17.04	20	5.135	37.6339	5.03	53.5249
29.12	276	17.06	9	17.06	24	17.06	8	17.06	18	17.06	14	5.14	40.3837	5.035	51.3457
29.16	473	17.08	16	17.08	18	17.08	24	17.08	13	17.08	11	5.145	36.6122	5.04	47.9238
29.2	989	17.1	22	17.1	13	17.1	14	17.1	20	17.1	20	5.15	31.421	5.045	46.941
29.24	1617	17.12	9	17.12	16	17.12	16	17.12	17	17.12	16	5.155	28.5944	5.05	53.982
29.28	2799	17.14	19	17.14	15	17.14	16	17.14	14	17.14	11	5.16	28.091	5.055	59.6705
29.32	6322	17.16	14	17.16	15	17.16	12	17.16	25	17.16	15	5.165	29.3075	5.06	59.9962
29.36	11251	17.18	15	17.18	9	17.18	13	17.18	16	17.18	11	5.17	30.7035	5.065	52.4237
29.4	7522	17.2	19	17.2	13	17.2	12	17.2	18	17.2	11	5.175	30.3121	5.07	41.1974
29.44	6259	17.22	14	17.22	9	17.22	12	17.22	15	17.22	12	5.18	30.06	5.075	33.1156
29.48	2257	17.24	13	17.24	13	17.24	13	17.24	24	17.24	19	5.185	27.967	5.08	30.4895
29.52	648	17.26	9	17.26	23	17.26	8	17.26	16	17.26	11	5.19	26.2121	5.085	31.6053
29.56	321	17.28	21	17.28	21	17.28	13	17.28	18	17.28	20	5.195	28.3436	5.09	35.1329
29.6	195	17.3	19	17.3	12	17.3	11	17.3	18	17.3	17	5.2	29.6509	5.095	37.7269
29.64	134	17.32	16	17.32	9	17.32	12	17.32	20	17.32	22	5.205	26.5479	5.1	39.9688
29.68	111	17.34	8	17.34	20	17.34	18	17.34	18	17.34	15	5.21	23.0344	5.105	44.8238
29.72	119	17.36	12	17.36	15	17.36	20	17.36	13	17.36	21	5.215	22.3919	5.11	48.092
29.76	110	17.38	8	17.38	17	17.38	16	17.38	14	17.38	12	5.22	23.8214	5.115	53.3768
29.8	74	17.4	17	17.4	16	17.4	20	17.4	19	17.4	14	5.225	24.0852	5.12	52.5662
29.84	79	17.42	15	17.42	15	17.42	12	17.42	13	17.42	18	5.23	24.2182	5.125	49.502
29.88	64	17.44	17	17.44	24	17.44	14	17.44	25	17.44	17	5.235	25.7368	5.13	46.3906
29.92	77	17.46	12	17.46	14	17.46	14	17.46	13	17.46	19	5.24	27.025	5.135	45.1168
29.96	111	17.48	17	17.48	14	17.48	16	17.48	15	17.48	21	5.245	24.5873	5.14	47.2235
30	62	17.5	12	17.5	13	17.5	17	17.5	12	17.5	16	5.25	25.5759	5.145	46.1978
30.04	75	17.52	10	17.52	17	17.52	14	17.52	20	17.52	14	5.255	28.4378	5.15	43.2623
30.08	105	17.54	10	17.54	8	17.54	18	17.54	15	17.54	13	5.26	29.1454	5.155	38.6544
30.12	68	17.56	15	17.56	7	17.56	11	17.56	8	17.56	15	5.265	26.5605	5.16	38.6015
30.16	69	17.58	16	17.58	14	17.58	11	17.58	21	17.58	13	5.27	26.4509	5.165	41.9805
30.2	73	17.6	11	17.6	13	17.6	9	17.6	16	17.6	16	5.275	26.4247	5.17	45.9444
30.24	87	17.62	10	17.62	13	17.62	13	17.62	18	17.62	5	5.28	27.4858	5.175	45.7545
30.28	85	17.64	6	17.64	14	17.64	14	17.64	22	17.64	18	5.285	24.6841	5.18	42.7264
30.32	74	17.66	14	17.66	11	17.66	14	17.66	15	17.66	12	5.29	21.9719	5.185	42.5838
30.36	49	17.68	15	17.68	15	17.68	10	17.68	17	17.68	15	5.295	22.275	5.19	43.5806
30.4	69	17.7	10	17.7	13	17.7	19	17.7	20	17.7	16	5.3	23.1396	5.195	44.6087
30.44	54	17.72	10	17.72	9	17.72	15	17.72	16	17.72	17	5.305	27.8101	5.2	39.9017
30.48	57	17.74	17	17.74	19	17.74	23	17.74	15	17.74	12	5.31	30.3703	5.205	42.035
30.52	66	17.76	7	17.76	17	17.76	10	17.76	13	17.76	11	5.315	30.2565	5.21	44.0579
30.56	48	17.78	22	17.78	13	17.78	19	17.78	16	17.78	11	5.32	29.0767	5.215	43.7906
30.6	69	17.8	15	17.8	10	17.8	17	17.8	10	17.8	10	5.325	28.2722	5.22	38.4909
30.64	69	17.82	13	17.82	17	17.82	11	17.82	17	17.82	12	5.33	29.3998	5.225	37.9078
30.68	41	17.84	16	17.84	17	17.84	9	17.84	9	17.84	13	5.335	27.6165	5.23	41.632
30.72	54	17.86	12	17.86	14	17.86	16	17.86	15	17.86	9	5.34	25.8006	5.235	44.7036
30.76	89	17.88	16	17.88	13	17.88	15	17.88	18	17.88	19	5.345	22.0688	5.24	48.098
30.8	56	17.9	4	17.9	12	17.9	13	17.9	13	17.9	21	5.35	19.0527	5.245	47.315
30.84	84	17.92	15	17.92	10	17.92	9	17.92	21	17.92	12	5.355	17.9635	5.25	48.8549
30.88	37	17.94	17	17.94	14	17.94	11	17.94	19	17.94	12	5.36	16.9648	5.255	48.4232
30.92	53	17.96	10	17.96	16	17.96	21	17.96	18	17.96	13	5.365	19.2058	5.26	42.755
30.96	68	17.98	13	17.98	13	17.98	14	17.98	13	17.98	26	5.37	21.6779	5.265	36.2715
31	64	18	7	18	13	18	12	18	9	18	15	5.375	25.3967	5.27	32.1398
31.04	58	18.02	16	18.02	13	18.02	8	18.02	13	18.02	12	5.38	27.6561	5.275	32.8394
31.08	76	18.04	14	18.04	14	18.04	23	18.04	14	18.04	11	5.385	34.418	5.28	34.6837
31.12	45	18.06	9	18.06	9	18.06	14	18.06	17	18.06	16	5.39	36.5801	5.285	36.1075
31.16	63	18.08	11	18.08	11	18.08	21	18.08	17	18.08	14	5.395	33.2545	5.29	39.6616
31.2	61	18.1	12	18.1	12	18.1	11	18.1	14	18.1	12	5.4	26.1391	5.295	46.0636
31.24	57	18.12	9	18.12	10	18.12	9	18.12	15	18.12	18	5.405	19.8013	5.3	48.3664
31.28	66	18.14	7	18.14	13	18.14	11	18.14	17	18.14	12	5.41	18.7682	5.305	47.8705
31.32	123	18.16	6	18.16	7	18.16	10	18.16	16	18.16	7	5.415	14.3086	5.31	46.2101
31.36	204	18.18	8	18.18	11	18.18	8	18.18	14	18.18	13	5.42	11.171	5.315	53.3264
31.4	306	18.2	16	18.2	8	18.2	13	18.2	19	18.2	12	5.425	12.3139	5.32	56.4919
31.44	255	18.22	24	18.22	4	18.22	7	18.22	16	18.22	20	5.43	12.3147	5.325	56.3506
31.48	148	18.24	13	18.24	15	18.24	13	18.24	15	18.24	10	5.435	13.5516	5.33	51.1447
31.52	107	18.26	12	18.26	19	18.26	19	18.26	14	18.26	13	5.44	15.1039	5.335	49.1885
31.56	71	18.28	25	18.28	20	18.28	15	18.28	15	18.28	22	5.445	18.9316	5.34	47.3897
31.6	50	18.3	15	18.3	15	18.3	11	18.3	16	18.3	13	5.45	21.9149	5.345	47.38
31.64	58	18.32	8	18.32	9	18.32	14	18.32	13	18.32	12	5.455	24.6145	5.35	46.7754
31.68	39	18.34	12	18.34	13	18.34	17	18.34	28	18.34	8	5.46	28.797	5.355	46.9536
31.72	56	18.36	12	18.36	11	18.36	19	18.36	23	18.36	14	5.465	32.5908	5.36	47.7749
31.76	69	18.38	7	18.38	17	18.38	11	18.38	16	18.38	11	5.47	36.3989	5.365	49.0629
31.8	58	18.4	9	18.4	12	18.4	13	18.4	18	18.4	18	5.475	39.4254	5.37	53.6523
31.84	49	18.42	11	18.42	15	18.42	20	18.42	13	18.42	19	5.48	37.6391	5.375	53.7195
31.88	61	18.44	11	18.44	11	18.44	12	18.44	12	18.44	22	5.485	38.4335	5.38	52.8872
31.92	51	18.46	12	18.46	17	18.46	6	18.46	17	18.46	10	5.49	37.9799	5.385	52.6203
31.96	58	18.48	15	18.48	13	18.48	12	18.48	17	18.48	14	5.495	39.4123	5.39	47.6648
32	67	18.5	13	18.5	10	18.5	17	18.5	13	18.5	15	5.5	34.3096	5.395	40.445
32.04	57	18.52	6	18.52	11	18.52	6	18.52	21	18.52	12	5.505	31.9368	5.4	38.1856
32.08	51	18.54	11	18.54	12	18.54	17	18.54	17	18.54	15	5.51	32.9131	5.405	37.5743
32.12	62	18.56	11	18.56	14	18.56	9	18.56	12	18.56	23	5.515	36.145	5.41	39.759
32.16	61	18.58	11	18.58	20	18.58	14	18.58	18	18.58	12	5.52	36.2226	5.415	39.7609
32.2	55	18.6	13	18.6	15	18.6	16	18.6	18	18.6	17	5.525	31.1954	5.42	37.1598
32.24	48	18.62	18	18.62	12	18.62	14	18.62	19	18.62	12	5.53	25.9066	5.425	35.7617
32.28	45	18.64	11	18.64	12	18.64	12	18.64	17	18.64	11	5.535	27.5627	5.43	36.1486
32.32	61	18.66	15	18.66	18	18.66	13	18.66	15	18.66	9	5.54	27.0005	5.435	36.8988
32.36	44	18.68	12	18.68	15	18.68	15	18.68	11	18.68	14	5.545	24.8059	5.44	34.8366
32.4	82	18.7	12	18.7	7	18.7	8	18.7	10	18.7	18	5.55	20.837	5.445	34.1507
32.44	63	18.72	8	18.72	15	18.72	14	18.72	14	18.72	19	5.555	19.4694	5.45	33.6221
32.48	69	18.74	10	18.74	9	18.74	13	18.74	13	18.74	12	5.56	17.7004	5.455	35.6573
32.52	55	18.76	8	18.76	11	18.76	14	18.76	25	18.76	17	5.565	15.355	5.46	36.2489
32.56	42	18.78	8	18.78	11	18.78	16	18.78	15	18.78	9	5.57	16.3439	5.465	34.7058
32.6	44	18.8	15	18.8	20	18.8	11	18.8	15	18.8	19	5.575	15.5787	5.47	34.645
32.64	46	18.82	16	18.82	17	18.82	18	18.82	23	18.82	17	5.58	17.4588	5.475	34.6323
32.68	37	18.84	9	18.84	14	18.84	12	18.84	10	18.84	14	5.585	16.7832	5.48	34.8301
32.72	52	18.86	8	18.86	14	18.86	13	18.86	17	18.86	14	5.59	20.1779	5.485	33.6265
32.76	47	18.88	8	18.88	12	18.88	14	18.88	16	18.88	14	5.595	22.5677	5.49	33.7444
32.8	42	18.9	7	18.9	15	18.9	10	18.9	12	18.9	19	5.6	23.1148	5.495	33.9699
32.84	52	18.92	9	18.92	10	18.92	11	18.92	15	18.92	18	5.605	20.8676	5.5	34.3961
32.88	41	18.94	12	18.94	12	18.94	13	18.94	10	18.94	13	5.61	15.264	5.505	32.023
32.92	46	18.96	15	18.96	12	18.96	13	18.96	12	18.96	16	5.615	11.4936	5.51	32.407
32.96	38	18.98	5	18.98	11	18.98	15	18.98	9	18.98	7	5.62	15.4717	5.515	30.8952
33	43	19	18	19	9	19	13	19	11	19	21	5.625	21.3093	5.52	31.9941
33.04	44	19.02	13	19.02	15	19.02	20	19.02	19	19.02	8	5.63	28.5749	5.525	34.674
33.08	39	19.04	12	19.04	23	19.04	12	19.04	17	19.04	18	5.635	30.7907	5.53	36.7435
33.12	55	19.06	11	19.06	10	19.06	6	19.06	11	19.06	5	5.64	29.7628	5.535	33.0458
33.16	55	19.08	17	19.08	11	19.08	7	19.08	9	19.08	18	5.645	26.8391	5.54	27.3726
33.2	66	19.1	12	19.1	18	19.1	8	19.1	14	19.1	16	5.65	21.4804	5.545	26.025
33.24	41	19.12	9	19.12	10	19.12	14	19.12	16	19.12	21	5.655	20.3312	5.55	29.246
33.28	41	19.14	10	19.14	11	19.14	13	19.14	13	19.14	12	5.66	20.2226	5.555	31.1866
33.32	24	19.16	14	19.16	16	19.16	14	19.16	13	19.16	16	5.665	18.807	5.56	30.2956
33.36	53	19.18	9	19.18	22	19.18	10	19.18	17	19.18	10	5.67	18.4342	5.565	32.8102
33.4	47	19.2	11	19.2	19	19.2	12	19.2	9	19.2	15	5.675	14.9338	5.57	35.0157
33.44	22	19.22	12	19.22	18	19.22	9	19.22	24	19.22	11	5.68	14.6313	5.575	36.8948
33.48	29	19.24	10	19.24	10	19.24	13	19.24	19	19.24	19	5.685	18.9317	5.58	39.5702
33.52	47	19.26	12	19.26	16	19.26	12	19.26	10	19.26	14	5.69	23.2375	5.585	40.1467
33.56	57	19.28	12	19.28	17	19.28	9	19.28	13	19.28	8	5.695	31.3656	5.59	38.799
33.6	32	19.3	6	19.3	21	19.3	9	19.3	18	19.3	8	5.7	33.2181	5.595	40.1042
33.64	36	19.32	8	19.32	15	19.32	13	19.32	18	19.32	9	5.705	30.3132	5.6	41.4949
33.68	46	19.34	9	19.34	13	19.34	9	19.34	21	19.34	14	5.71	22.0289	5.605	41.0419
33.72	37	19.36	14	19.36	12	19.36	16	19.36	12	19.36	15	5.715	19.0986	5.61	39.2944
33.76	36	19.38	7	19.38	15	19.38	11	19.38	12	19.38	12	5.72	20.6906	5.615	38.4872
33.8	32	19.4	11	19.4	12	19.4	5	19.4	12	19.4	14	5.725	24.8003	5.62	38.2704
33.84	61	19.42	23	19.42	10	19.42	10	19.42	10	19.42	27	5.73	29.8047	5.625	37.9998
33.88	35	19.44	10	19.44	15	19.44	10	19.44	22	19.44	20	5.735	34.0019	5.63	38.6784
33.92	27	19.46	10	19.46	15	19.46	7	19.46	12	19.46	14	5.74	33.9145	5.635	40.7291
33.96	33	19.48	10	19.48	18	19.48	11	19.48	15	19.48	11	5.745	29.9046	5.64	42.0303
34	38	19.5	14	19.5	13	19.5	12	19.5	11	19.5	17	5.75	24.1784	5.645	42.6163
34.04	39	19.52	13	19.52	15	19.52	17	19.52	9	19.52	16	5.755	19.8876	5.65	45.978
34.08	55	19.54	7	19.54	17	19.54	7	19.54	17	19.54	18	5.76	14.4991	5.655	44.2524
34.12	40	19.56	8	19.56	15	19.56	10	19.56	12	19.56	14	5.765	15.33	5.66	42.5059
34.16	33	19.58	14	19.58	17	19.58	10	19.58	17	19.58	17	5.77	16.7967	5.665	39.6973
34.2	32	19.6	6	19.6	20	19.6	10	19.6	12	19.6	9	5.775	19.9828	5.67	37.812
34.24	40	19.62	11	19.62	28	19.62	13	19.62	16	19.62	12	5.78	20.9642	5.675	35.1831
34.28	43	19.64	10	19.64	23	19.64	11	19.64	12	19.64	18	5.785	19.9158	5.68	32.4521
34.32	34	19.66	14	19.66	11	19.66	11	19.66	16	19.66	11	5.79	19.7823	5.685	30.4595
34.36	49	19.68	13	19.68	21	19.68	9	19.68	15	19.68	15	5.795	19.4696	5.69	29.8055
34.4	27	19.7	13	19.7	21	19.7	14	19.7	18	19.7	20	5.8	22.2234	5.695	28.4374
34.44	38	19.72	3	19.72	23	19.72	7	19.72	17	19.72	23	5.805	24.1183	5.7	25.3274
34.48	34	19.74	14	19.74	26	19.74	11	19.74	12	19.74	21	5.81	22.5522	5.705	24.2288
34.52	34	19.76	16	19.76	17	19.76	15	19.76	9	19.76	17	5.815	17.0601	5.71	21.2838
34.56	45	19.78	7	19.78	40	19.78	10	19.78	20	19.78	12	5.82	10.1215	5.715	22.9695
34.6	34	19.8	8	19.8	37	19.8	14	19.8	18	19.8	14	5.825	4.80163	5.72	27.8528
34.64	40	19.82	6	19.82	27	19.82	15	19.82	16	19.82	17	5.83	3.83115	5.725	35.6528
34.68	50	19.84	5	19.84	47	19.84	4	19.84	10	19.84	17	5.835	4.32081	5.73	44.3472
34.72	41	19.86	9	19.86	39	19.86	22	19.86	16	19.86	18	5.84	5.59149	5.735	44.8802
34.76	48	19.88	12	19.88	54	19.88	19	19.88	12	19.88	14	5.845	8.21449	5.74	38.3405
34.8	32	19.9	9	19.9	44	19.9	17	19.9	11	19.9	6	5.85	13.2892	5.745	32.8995
34.84	34	19.92	11	19.92	60	19.92	18	19.92	9	19.92	11	5.855	18.1168	5.75	33.0682
34.88	62	19.94	11	19.94	59	19.94	18	19.94	10	19.94	17	5.86	24.9488	5.755	30.1905
34.92	44	19.96	7	19.96	68	19.96	12	19.96	6	19.96	15	5.865	27.221	5.76	26.6716
34.96	50	19.98	8	19.98	56	19.98	13	19.98	9	19.98	12	5.87	30.1884	5.765	24.7797
35	57	20	13	20	55	20	8	20	16	20	11	5.875	32.1085	5.77	30.7753
35.04	54	20.02	10	20.02	72	20.02	13	20.02	22	20.02	5	5.88	32.1028	5.775	38.9152
35.08	56	20.04	13	20.04	66	20.04	20	20.04	20	20.04	18	5.885	31.5381	5.78	41.6748
35.12	26	20.06	8	20.06	57	20.06	15	20.06	10	20.06	18	5.89	29.0965	5.785	43.8763
35.16	30	20.08	11	20.08	74	20.08	21	20.08	13	20.08	21	5.895	30.2251	5.79	46.2561
35.2	67	20.1	9	20.1	58	20.1	15	20.1	18	20.1	16	5.9	32.6626	5.795	48.1187
35.24	45	20.12	2	20.12	69	20.12	13	20.12	13	20.12	14	5.905	34.7806	5.8	43.0917
35.28	42	20.14	9	20.14	60	20.14	11	20.14	25	20.14	10	5.91	33.4967	5.805	38.9596
35.32	60	20.16	6	20.16	66	20.16	28	20.16	18	20.16	17	5.915	28.5537	5.81	40.0912
35.36	56	20.18	12	20.18	59	20.18	16	20.18	15	20.18	14	5.92	28.5249	5.815	41.2509
35.4	55	20.2	8	20.2	68	20.2	13	20.2	8	20.2	12	5.925	28.1065	5.82	40.4422
35.44	66	20.22	12	20.22	55	20.22	12	20.22	15	20.22	16	5.93	26.2086	5.825	36.7429
35.48	60	20.24	10	20.24	66	20.24	13	20.24	9	20.24	13	5.935	23.4344	5.83	35.86
35.52	65	20.26	8	20.26	52	20.26	14	20.26	15	20.26	15	5.94	20.0764	5.835	36.144
35.56	49	20.28	7	20.28	54	20.28	18	20.28	17	20.28	11	5.945	20.4886	5.84	34.9583
35.6	43	20.3	4	20.3	58	20.3	21	20.3	17	20.3	22	5.95	20.8204	5.845	33.5634
35.64	100	20.32	10	20.32	52	20.32	8	20.32	18	20.32	17	5.955	23.6744	5.85	32.1668
35.68	72	20.34	10	20.34	40	20.34	13	20.34	15	20.34	15	5.96	26.3316	5.855	31.0514
35.72	100	20.36	13	20.36	33	20.36	9	20.36	13	20.36	14	5.965	27.072	5.86	30.5608
35.76	156	20.38	1	20.38	28	20.38	10	20.38	12	20.38	10	5.97	27.9243	5.865	33.0454
35.8	219	20.4	11	20.4	32	20.4	10	20.4	14	20.4	12	5.975	26.3096	5.87	38.5128
35.84	498	20.42	5	20.42	22	20.42	17	20.42	23	20.42	16	5.98	25.1687	5.875	40.2243
35.88	840	20.44	8	20.44	33	20.44	22	20.44	20	20.44	13	5.985	24.3573	5.88	41.7523
35.92	1332	20.46	16	20.46	26	20.46	9	20.46	17	20.46	13	5.99	24.0167	5.885	40.1581
35.96	1004	20.48	11	20.48	26	20.48	17	20.48	12	20.48	15	5.995	22.6931	5.89	35.8665
36	765	20.5	12	20.5	21	20.5	11	20.5	23	20.5	7	6	19.9275	5.895	31.9235
36.04	604	20.52	11	20.52	19	20.52	7	20.52	14	20.52	11	6.005	17.7762	5.9	28.2616
36.08	198	20.54	7	20.54	21	20.54	14	20.54	14	20.54	12	6.01	14.596	5.905	27.0012
36.12	93	20.56	13	20.56	17	20.56	13	20.56	9	20.56	8	6.015	9.09629	5.91	30.4111
36.16	90	20.58	19	20.58	13	20.58	12	20.58	15	20.58	16	6.02	12.2907	5.915	34.1553
36.2	51	20.6	12	20.6	28	20.6	15	20.6	11	20.6	18	6.025	19.0861	5.92	38.5528
36.24	54	20.62	9	20.62	20	20.62	16	20.62	17	20.62	15	6.03	23.3651	5.925	37.484
36.28	31	20.64	15	20.64	8	20.64	10	20.64	19	20.64	12	6.035	22.0106	5.93	33.5947
36.32	44	20.66	11	20.66	18	20.66	27	20.66	26	20.66	8	6.04	22.762	5.935	31.046
36.36	48	20.68	4	20.68	11	20.68	21	20.68	23	20.68	11	6.045	27.3597	5.94	31.2587
36.4	46	20.7	11	20.7	16	20.7	8	20.7	12	20.7	12	6.05	29.5296	5.945	34.2948
36.44	46	20.72	10	20.72	10	20.72	18	20.72	16	20.72	12	6.055	27.1463	5.95	34.9104
36.48	43	20.74	10	20.74	24	20.74	9	20.74	11	20.74	15	6.06	24.8499	5.955	35.3318
36.52	50	20.76	11	20.76	17	20.76	12	20.76	9	20.76	13	6.065	21.8433	5.96	35.4939
36.56	30	20.78	13	20.78	20	20.78	9	20.78	13	20.78	16	6.07	22.185	5.965	36.0456
36.6	50	20.8	14	20.8	12	20.8	18	20.8	15	20.8	23	6.075	21.6222	5.97	38.0914
36.64	41	20.82	12	20.82	16	20.82	17	20.82	16	20.82	13	6.08	16.5872	5.975	39.1853
36.68	37	20.84	13	20.84	16	20.84	5	20.84	19	20.84	16	6.085	12.9333	5.98	37.3602
36.72	30	20.86	14	20.86	8	20.86	10	20.86	20	20.86	20	6.09	12.1701	5.985	35.3542
36.76	29	20.88	13	20.88	19	20.88	11	20.88	11	20.88	19	6.095	16.3801	5.99	34.9488
36.8	59	20.9	10	20.9	9	20.9	16	20.9	15	20.9	16	6.1	17.8068	5.995	33.0159
36.84	50	20.92	11	20.92	17	20.92	7	20.92	18	20.92	20	6.105	20.2961	6	34.8854
36.88	40	20.94	16	20.94	10	20.94	15	20.94	9	20.94	16	6.11	22.1172	6.005	41.2438
36.92	40	20.96	13	20.96	8	20.96	13	20.96	11	20.96	13	6.115	25.8222	6.01	46.0212
36.96	43	20.98	12	20.98	15	20.98	10	20.98	18	20.98	14	6.12	23.32	6.015	47.8584
37	36	21	14	21	10	21	15	21	18	21	10	6.125	16.2731	6.02	46.412
37.04	31	21.02	12	21.02	13	21.02	9	21.02	15	21.02	19	6.13	10.082	6.025	42.4259
37.08	43	21.04	15	21.04	15	21.04	13	21.04	8	21.04	15	6.135	9.38824	6.03	35.3771
37.12	69	21.06	17	21.06	14	21.06	15	21.06	14	21.06	21	6.14	12.8064	6.035	31.2869
37.16	28	21.08	18	21.08	6	21.08	14	21.08	17	21.08	16	6.145	16.3294	6.04	28.7347
37.2	38	21.1	11	21.1	15	21.1	12	21.1	8	21.1	19	6.15	22.3658	6.045	29.3244
37.24	50	21.12	14	21.12	12	21.12	10	21.12	9	21.12	15	6.155	26.882	6.05	30.7563
37.28	46	21.14	10	21.14	11	21.14	9	21.14	16	21.14	14	6.16	30.2637	6.055	30.8667
37.32	43	21.16	14	21.16	6	21.16	11	21.16	11	21.16	18	6.165	30.7037	6.06	32.9058
37.36	39	21.18	15	21.18	13	21.18	12	21.18	16	21.18	16	6.17	29.494	6.065	34.7009
37.4	37	21.2	13	21.2	9	21.2	14	21.2	15	21.2	17	6.175	32.1858	6.07	31.714
37.44	44	21.22	12	21.22	12	21.22	21	21.22	12	21.22	23	6.18	35.4981	6.075	26.4219
37.48	43	21.24	6	21.24	13	21.24	13	21.24	14	21.24	16	6.185	36.8017	6.08	21.637
37.52	41	21.26	12	21.26	11	21.26	15	21.26	20	21.26	10	6.19	34.2049	6.085	19.8266
37.56	31	21.28	12	21.28	9	21.28	18	21.28	11	21.28	7	6.195	26.9476	6.09	23.8547
37.6	58	21.3	15	21.3	19	21.3	12	21.3	14	21.3	20	6.2	18.3255	6.095	27.6641
37.64	29	21.32	6	21.32	7	21.32	20	21.32	6	21.32	7	6.205	13.9413	6.1	30.7321
37.68	29	21.34	17	21.34	12	21.34	23	21.34	11	21.34	11	6.21	12.9178	6.105	33.002
37.72	34	21.36	7	21.36	9	21.36	16	21.36	6	21.36	17	6.215	15.5904	6.11	33.1419
37.76	39	21.38	8	21.38	6	21.38	22	21.38	17	21.38	16	6.22	13.8643	6.115	32.7471
37.8	28	21.4	10	21.4	12	21.4	16	21.4	13	21.4	18	6.225	13.4555	6.12	32.1436
37.84	31	21.42	8	21.42	11	21.42	17	21.42	22	21.42	16	6.23	12.497	6.125	29.4296
37.88	73	21.44	9	21.44	9	21.44	13	21.44	9	21.44	13	6.235	11.495	6.13	27.5762
37.92	50	21.46	6	21.46	11	21.46	14	21.46	14	21.46	11	6.24	12.045	6.135	28.6325
37.96	42	21.48	5	21.48	12	21.48	12	21.48	14	21.48	15	6.245	12.5617	6.14	33.7624
38	69	21.5	6	21.5	14	21.5	12	21.5	15	21.5	15	6.25	12.1616	6.145	38.8385
38.04	93	21.52	13	21.52	4	21.52	8	21.52	8	21.52	15	6.255	11.2635	6.15	40.1457
38.08	140	21.54	12	21.54	9	21.54	15	21.54	13	21.54	20	6.26	10.2374	6.155	36.9462
38.12	119	21.56	9	21.56	12	21.56	12	21.56	5	21.56	11	6.265	12.0021	6.16	35.2572
38.16	109	21.58	4	21.58	17	21.58	12	21.58	17	21.58	20	6.27	12.6148	6.165	35.8247
38.2	126	21.6	6	21.6	10	21.6	16	21.6	19	21.6	14	6.275	13.9044	6.17	35.124
38.24	72	21.62	16	21.62	8	21.62	12	21.62	17	21.62	16	6.28	17.4491	6.175	30.6124
38.28	58	21.64	9	21.64	12	21.64	20	21.64	7	21.64	16	6.285	25.8529	6.18	25.9393
38.32	37	21.66	6	21.66	5	21.66	18	21.66	9	21.66	25	6.29	29.6067	6.185	24.5517
38.36	30	21.68	11	21.68	10	21.68	14	21.68	13	21.68	10	6.295	30.2768	6.19	28.7321
38.4	39	21.7	10	21.7	6	21.7	16	21.7	9	21.7	13	6.3	30.9758	6.195	32.1004
38.44	49	21.72	12	21.72	10	21.72	7	21.72	14	21.72	16	6.305	31.4331	6.2	31.7294
38.48	21	21.74	6	21.74	11	21.74	14	21.74	14	21.74	20	6.31	30.6839	6.205	31.4647
38.52	33	21.76	13	21.76	16	21.76	9	21.76	15	21.76	5	6.315	30.0895	6.21	27.0786
38.56	44	21.78	14	21.78	16	21.78	8	21.78	15	21.78	11	6.32	27.4418	6.215	21.9165
38.6	39	21.8	9	21.8	6	21.8	15	21.8	16	21.8	12	6.325	23.7782	6.22	18.657
38.64	38	21.82	13	21.82	4	21.82	10	21.82	17	21.82	13	6.33	17.9697	6.225	17.6249
38.68	71	21.84	8	21.84	9	21.84	16	21.84	13	21.84	18	6.335	14.9931	6.23	19.2964
38.72	74	21.86	11	21.86	10	21.86	9	21.86	18	21.86	23	6.34	12.5838	6.235	24.9685
38.76	68	21.88	6	21.88	15	21.88	7	21.88	18	21.88	15	6.345	9.96603	6.24	28.5607
38.8	31	21.9	7	21.9	5	21.9	14	21.9	15	21.9	14	6.35	12.9574	6.245	29.3187
38.84	48	21.92	10	21.92	10	21.92	14	21.92	18	21.92	10	6.355	19.2575	6.25	27.7669
38.88	38	21.94	3	21.94	7	21.94	9	21.94	21	21.94	16	6.36	26.4535	6.255	28.2982
38.92	43	21.96	12	21.96	12	21.96	11	21.96	15	21.96	11	6.365	27.4825	6.26	28.9681
38.96	83	21.98	7	21.98	5	21.98	11	21.98	14	21.98	16	6.37	24.859	6.265	25.1227
39	53	22	11	22	6	22	18	22	13	22	11	6.375	21.1719	6.27	20.2256
39.04	32	22.02	15	22.02	17	22.02	8	22.02	20	22.02	19	6.38	18.3414	6.275	20.1292
39.08	84	22.04	7	22.04	12	22.04	10	22.04	16	22.04	12	6.385	13.0551	6.28	22.2964
39.12	88	22.06	14	22.06	10	22.06	7	22.06	14	22.06	14	6.39	9.7719	6.285	25.7307
39.16	118	22.08	10	22.08	7	22.08	13	22.08	17	22.08	13	6.395	10.1737	6.29	25.8408
39.2	155	22.1	7	22.1	4	22.1	7	22.1	10	22.1	16	6.4	13.1191	6.295	27.2294
39.24	313	22.12	10	22.12	5	22.12	8	22.12	12	22.12	13	6.405	12.7171	6.3	32.198
39.28	599	22.14	10	22.14	11	22.14	8	22.14	18	22.14	11	6.41	14.5363	6.305	41.1699
39.32	1261	22.16	15	22.16	2	22.16	14	22.16	15	22.16	13	6.415	13.7223	6.31	43.7978
39.36	2182	22.18	15	22.18	12	22.18	9	22.18	13	22.18	22	6.42	14.6315	6.315	41.9085
39.4	1402	22.2	12	22.2	10	22.2	8	22.2	8	22.2	8	6.425	15.7752	6.32	37.3715
39.44	1015	22.22	5	22.22	11	22.22	13	22.22	10	22.22	6	6.43	18.8521	6.325	34.5026
39.48	928	22.24	8	22.24	17	22.24	12	22.24	6	22.24	5	6.435	22.1875	6.33	32.1721
39.52	355	22.26	11	22.26	4	22.26	13	22.26	12	22.26	11	6.44	22.4143	6.335	29.2301
39.56	146	22.28	14	22.28	11	22.28	11	22.28	16	22.28	11	6.445	19.1663	6.34	29.628
39.6	79	22.3	9	22.3	12	22.3	22	22.3	9	22.3	15	6.45	16.0424	6.345	27.9698
39.64	76	22.32	18	22.32	16	22.32	11	22.32	12	22.32	13	6.455	13.1001	6.35	26.6197
39.68	46	22.34	16	22.34	6	22.34	10	22.34	11	22.34	11	6.46	9.93534	6.355	26.4086
39.72	60	22.36	18	22.36	13	22.36	5	22.36	11	22.36	17	6.465	12.1569	6.36	27.0391
39.76	32	22.38	12	22.38	11	22.38	11	22.38	12	22.38	13	6.47	11.4733	6.365	23.9374
39.8	47	22.4	15	22.4	12	22.4	15	22.4	13	22.4	18	6.475	14.2381	6.37	20.6263
39.84	38	22.42	9	22.42	12	22.42	9	22.42	17	22.42	11	6.48	20.4886	6.375	17.7668
39.88	57	22.44	9	22.44	16	22.44	16	22.44	9	22.44	15	6.485	23.2253	6.38	19.9109
39.92	40	22.46	12	22.46	5	22.46	12	22.46	9	22.46	14	6.49	21.7118	6.385	20.6191
39.96	43	22.48	7	22.48	11	22.48	6	22.48	10	22.48	7	6.495	18.379	6.39	21.9219
40	33	22.5	12	22.5	7	22.5	14	22.5	17	22.5	5	6.5	15.4803	6.395	23.1102
40.04	37	22.52	9	22.52	11	22.52	12	22.52	12	22.52	16	6.505	14.0864	6.4	25.1005
40.08	52	22.54	17	22.54	11	22.54	4	22.54	19	22.54	12	6.51	15.2903	6.405	26.5516
40.12	49	22.56	14	22.56	15	22.56	13	22.56	13	22.56	13	6.515	16.4556	6.41	27.1369
40.16	34	22.58	10	22.58	10	22.58	14	22.58	6	22.58	8	6.52	14.4481	6.415	29.8326
40.2	45	22.6	5	22.6	12	22.6	8	22.6	8	22.6	13	6.525	14.3374	6.42	28.9515
40.24	58	22.62	10	22.62	13	22.62	16	22.62	15	22.62	15	6.53	15.1919	6.425	28.0367
40.28	32	22.64	10	22.64	5	22.64	10	22.64	16	22.64	18	6.535	17.2113	6.43	26.1511
40.32	31	22.66	7	22.66	7	22.66	18	22.66	20	22.66	24	6.54	21.2081	6.435	27.5943
40.36	45	22.68	9	22.68	9	22.68	9	22.68	23	22.68	16	6.545	22.1351	6.44	28.424
40.4	25	22.7	5	22.7	7	22.7	9	22.7	14	22.7	17	6.55	26.7318	6.445	28.7901
40.44	52	22.72	9	22.72	7	22.72	4	22.72	12	22.72	14	6.555	29.9926	6.45	27.6541
40.48	40	22.74	12	22.74	7	22.74	10	22.74	12	22.74	17	6.56	28.8173	6.455	27.7667
40.52	47	22.76	14	22.76	7	22.76	9	22.76	12	22.76	13	6.565	28.2546	6.46	26.6066
40.56	50	22.78	9	22.78	9	22.78	14	22.78	15	22.78	16	6.57	27.1191	6.465	26.0198
40.6	31	22.8	11	22.8	11	22.8	4	22.8	15	22.8	9	6.575	27.3508	6.47	24.7695
40.64	29	22.82	10	22.82	16	22.82	11	22.82	15	22.82	13	6.58	27.8186	6.475	22.6462
40.68	31	22.84	10	22.84	11	22.84	8	22.84	11	22.84	11	6.585	27.2304	6.48	23.6308
40.72	46	22.86	4	22.86	5	22.86	3	22.86	9	22.86	11	6.59	24.7013	6.485	26.1172
40.76	63	22.88	10	22.88	9	22.88	10	22.88	9	22.88	13	6.595	22.4615	6.49	27.6394
40.8	85	22.9	7	22.9	8	22.9	9	22.9	20	22.9	11	6.6	22.0925	6.495	28.8837
40.84	35	22.92	6	22.92	10	22.92	10	22.92	16	22.92	17	6.605	26.1043	6.5	29.7106
40.88	28	22.94	8	22.94	8	22.94	4	22.94	13	22.94	17	6.61	27.3817	6.505	32.3257
40.92	39	22.96	9	22.96	17	22.96	4	22.96	9	22.96	11	6.615	24.4766	6.51	34.4226
40.96	26	22.98	8	22.98	8	22.98	12	22.98	7	22.98	14	6.62	18.5248	6.515	35.1872
41	44	23	10	23	11	23	12	23	13	23	19	6.625	12.5951	6.52	30.0573
41.04	34	23.02	6	23.02	15	23.02	12	23.02	20	23.02	20	6.63	13.8746	6.525	25.3824
41.08	45	23.04	8	23.04	10	23.04	9	23.04	14	23.04	15	6.635	15.9128	6.53	21.1896
41.12	36	23.06	11	23.06	11	23.06	11	23.06	11	23.06	15	6.64	18.9327	6.535	19.9536
41.16	35	23.08	6	23.08	5	23.08	3	23.08	11	23.08	14	6.645	23.5163	6.54	17.6538
41.2	41	23.1	7	23.1	6	23.1	7	23.1	15	23.1	17	6.65	27.8042	6.545	18.782
41.24	46	23.12	12	23.12	10	23.12	14	23.12	12	23.12	21	6.655	29.1048	6.55	22.0289
41.28	27	23.14	9	23.14	11	23.14	9	23.14	4	23.14	17	6.66	28.8143	6.555	24.7579
41.32	38	23.16	7	23.16	10	23.16	10	23.16	17	23.16	17	6.665	23.8549	6.56	27.3564
41.36	41	23.18	9	23.18	8	23.18	12	23.18	16	23.18	15	6.67	19.1058	6.565	28.7636
41.4	39	23.2	18	23.2	7	23.2	8	23.2	15	23.2	9	6.675	14.8272	6.57	25.1081
41.44	36	23.22	12	23.22	5	23.22	9	23.22	15	23.22	11	6.68	11.9698	6.575	24.2656
41.48	44	23.24	9	23.24	6	23.24	11	23.24	10	23.24	16	6.685	8.9321	6.58	25.3426
41.52	37	23.26	15	23.26	10	23.26	6	23.26	13	23.26	20	6.69	8.1957	6.585	29.3248
41.56	36	23.28	10	23.28	5	23.28	14	23.28	11	23.28	9	6.695	9.83815	6.59	30.5712
41.6	47	23.3	6	23.3	10	23.3	12	23.3	11	23.3	16	6.7	11.4592	6.595	25.7474
41.64	44	23.32	2	23.32	9	23.32	15	23.32	17	23.32	16	6.705	13.4163	6.6	20.2279
41.68	37	23.34	8	23.34	11	23.34	12	23.34	14	23.34	16	6.71	16.8955	6.605	16.7356
41.72	49	23.36	12	23.36	12	23.36	11	23.36	7	23.36	13	6.715	20.4849	6.61	16.1511
41.76	57	23.38	10	23.38	8	23.38	14	23.38	14	23.38	12	6.72	24.2642	6.615	15.6075
41.8	46	23.4	8	23.4	6	23.4	11	23.4	11	23.4	10	6.725	23.2721	6.62	17.6106
41.84	33	23.42	12	23.42	9	23.42	11	23.42	13	23.42	9	6.73	23.9646	6.625	19.0936
41.88	33	23.44	9	23.44	10	23.44	8	23.44	13	23.44	19	6.735	24.656	6.63	22.2305
41.92	46	23.46	9	23.46	9	23.46	19	23.46	9	23.46	10	6.74	25.9428	6.635	27.4201
41.96	35	23.48	12	23.48	12	23.48	17	23.48	9	23.48	15	6.745	23.2044	6.64	30.914
42	37	23.5	9	23.5	7	23.5	8	23.5	18	23.5	6	6.75	21.0704	6.645	26.7523
42.04	34	23.52	7	23.52	9	23.52	13	23.52	15	23.52	9	6.755	15.9619	6.65	24.3512
42.08	38	23.54	11	23.54	15	23.54	12	23.54	15	23.54	8	6.76	12.9577	6.655	24.7846
42.12	48	23.56	8	23.56	6	23.56	13	23.56	13	23.56	12	6.765	9.77158	6.66	29.5396
42.16	41	23.58	7	23.58	4	23.58	11	23.58	20	23.58	9	6.77	14.1437	6.665	30.0265
42.2	28	23.6	8	23.6	15	23.6	12	23.6	11	23.6	19	6.775	19.8755	6.67	29.1475
42.24	44	23.62	18	23.62	12	23.62	15	23.62	12	23.62	13	6.78	26.9808	6.675	26.3163
42.28	66	23.64	11	23.64	6	23.64	17	23.64	21	23.64	16	6.785	26.1922	6.68	24.6676
42.32	32	23.66	11	23.66	10	23.66	8	23.66	15	23.66	16	6.79	20.5086	6.685	28.2419
42.36	35	23.68	11	23.68	3	23.68	10	23.68	19	23.68	14	6.795	16.0513	6.69	27.4358
42.4	37	23.7	9	23.7	9	23.7	16	23.7	8	23.7	12	6.8	14.8786	6.695	23.4647
42.44	36	23.72	7	23.72	9	23.72	15	23.72	13	23.72	14	6.805	15.0259	6.7	16.6892
42.48	49	23.74	15	23.74	18	23.74	17	23.74	14	23.74	6	6.81	15.0847	6.705	11.5363
42.52	44	23.76	4	23.76	12	23.76	9	23.76	13	23.76	16	6.815	14.7942	6.71	12.9229
42.56	58	23.78	11	23.78	9	23.78	15	23.78	10	23.78	16	6.82	15.3655	6.715	17.2753
42.6	66	23.8	13	23.8	9	23.8	15	23.8	9	23.8	11	6.825	15.9138	6.72	19.7498
42.64	72	23.82	11	23.82	7	23.82	15	23.82	11	23.82	12	6.83	14.8947	6.725	19.1559
42.68	56	23.84	6	23.84	8	23.84	19	23.84	15	23.84	14	6.835	16.2903	6.73	18.0588
42.72	49	23.86	10	23.86	1	23.86	17	23.86	10	23.86	10	6.84	16.2516	6.735	22.7539
42.76	44	23.88	9	23.88	7	23.88	11	23.88	13	23.88	14	6.845	15.5261	6.74	24.1485
42.8	47	23.9	13	23.9	9	23.9	15	23.9	17	23.9	19	6.85	12.8868	6.745	21.0759
42.84	59	23.92	7	23.92	3	23.92	14	23.92	14	23.92	15	6.855	12.5908	6.75	17.724
42.88	57	23.94	9	23.94	7	23.94	11	23.94	12	23.94	13	6.86	11.8592	6.755	18.9374
42.92	128	23.96	12	23.96	4	23.96	14	23.96	17	23.96	12	6.865	11.4306	6.76	21.014
42.96	139	23.98	8	23.98	10	23.98	13	23.98	11	23.98	21	6.87	11.8634	6.765	24.2111
43	260	24	7	24	6	24	12	24	13	24	12	6.875	14.3577	6.77	22.9108
43.04	650	24.02	12	24.02	8	24.02	9	24.02	8	24.02	12	6.88	13.7578	6.775	21.4396
43.08	1284	24.04	5	24.04	11	24.04	15	24.04	21	24.04	19	6.885	13.9848	6.78	22.1551
43.12	1659	24.06	6	24.06	9	24.06	12	24.06	15	24.06	6	6.89	14.2359	6.785	23.7769
43.16	941	24.08	9	24.08	12	24.08	12	24.08	14	24.08	10	6.895	19.1732	6.79	23.012
43.2	922	24.1	13	24.1	8	24.1	6	24.1	21	24.1	12	6.9	21.6523	6.795	20.8224
43.24	724	24.12	16	24.12	7	24.12	13	24.12	8	24.12	10	6.905	20.7484	6.8	23.8492
43.28	345	24.14	11	24.14	7	24.14	8	24.14	11	24.14	20	6.91	19.9874	6.805	26.9768
43.32	128	24.16	6	24.16	11	24.16	14	24.16	16	24.16	9	6.915	21.7795	6.81	26.6118
43.36	121	24.18	9	24.18	7	24.18	11	24.18	14	24.18	15	6.92	25.7294	6.815	25.272
43.4	69	24.2	9	24.2	9	24.2	10	24.2	7	24.2	7	6.925	26.3807	6.82	22.949
43.44	88	24.22	6	24.22	6	24.22	11	24.22	12	24.22	11	6.93	26.21	6.825	21.4174
43.48	67	24.24	14	24.24	7	24.24	10	24.24	6	24.24	15	6.935	25.7383	6.83	18.629
43.52	71	24.26	12	24.26	12	24.26	13	24.26	18	24.26	17	6.94	27.5574	6.835	17.7938
43.56	64	24.28	9	24.28	5	24.28	11	24.28	16	24.28	13	6.945	27.9617	6.84	17.9932
43.6	52	24.3	6	24.3	5	24.3	10	24.3	9	24.3	12	6.95	24.0598	6.845	17.8767
43.64	44	24.32	8	24.32	13	24.32	14	24.32	15	24.32	13	6.955	20.7155	6.85	20.095
43.68	58	24.34	3	24.34	10	24.34	11	24.34	10	24.34	12	6.96	16.4985	6.855	21.9645
43.72	72	24.36	13	24.36	12	24.36	4	24.36	11	24.36	12	6.965	15.7853	6.86	24.7095
43.76	39	24.38	9	24.38	6	24.38	14	24.38	11	24.38	10	6.97	16.0807	6.865	26.624
43.8	51	24.4	5	24.4	8	24.4	20	24.4	12	24.4	10	6.975	13.4451	6.87	27.154
43.84	44	24.42	15	24.42	2	24.42	14	24.42	9	24.42	11	6.98	13.4787	6.875	28.112
43.88	47	24.44	9	24.44	6	24.44	6	24.44	14	24.44	17	6.985	15.6362	6.88	27.2661
43.92	42	24.46	7	24.46	3	24.46	11	24.46	9	24.46	11	6.99	14.583	6.885	26.7488
43.96	45	24.48	13	24.48	4	24.48	6	24.48	18	24.48	19	6.995	14.0268	6.89	25.8995
44	35	24.5	12	24.5	10	24.5	11	24.5	20	24.5	10	7	16.4105	6.895	26.5823
44.04	37	24.52	10	24.52	4	24.52	23	24.52	8	24.52	23	7.005	16.0658	6.9	26.8187
44.08	70	24.54	12	24.54	10	24.54	11	24.54	14	24.54	10	7.01	18.4691	6.905	26.2843
44.12	52	24.56	10	24.56	12	24.56	11	24.56	14	24.56	17	7.015	18.0558	6.91	23.1577
44.16	50	24.58	6	24.58	11	24.58	9	24.58	11	24.58	10	7.02	15.8937	6.915	23.3486
44.2	83	24.6	12	24.6	10	24.6	11	24.6	21	24.6	15	7.025	14.2995	6.92	21.652
44.24	120	24.62	11	24.62	12	24.62	7	24.62	5	24.62	12	7.03	11.6369	6.925	20.5053
44.28	123	24.64	12	24.64	7	24.64	13	24.64	14	24.64	20	7.035	10.185	6.93	14.6716
44.32	185	24.66	8	24.66	4	24.66	12	24.66	12	24.66	15	7.04	12.8524	6.935	13.515
44.36	186	24.68	10	24.68	9	24.68	12	24.68	12	24.68	16	7.045	16.4578	6.94	12.0858
44.4	113	24.7	8	24.7	4	24.7	15	24.7	6	24.7	19	7.05	19.6723	6.945	10.4127
44.44	40	24.72	8	24.72	9	24.72	10	24.72	16	24.72	17	7.055	21.2672	6.95	9.90589
44.48	35	24.74	8	24.74	9	24.74	6	24.74	13	24.74	18	7.06	18.4393	6.955	12.1244
44.52	34	24.76	7	24.76	9	24.76	10	24.76	7	24.76	21	7.065	16.1968	6.96	14.3293
44.56	32	24.78	8	24.78	12	24.78	8	24.78	16	24.78	9	7.07	12.3078	6.965	14.7475
44.6	48	24.8	8	24.8	16	24.8	9	24.8	14	24.8	14	7.075	9.77282	6.97	15.8857
44.64	46	24.82	14	24.82	11	24.82	11	24.82	15	24.82	18	7.08	10.6464	6.975	19.5472
44.68	56	24.84	6	24.84	8	24.84	12	24.84	18	24.84	14	7.085	13.553	6.98	22.6785
44.72	35	24.86	6	24.86	11	24.86	12	24.86	19	24.86	11	7.09	13.3165	6.985	22.7019
44.76	37	24.88	7	24.88	16	24.88	7	24.88	23	24.88	8	7.095	10.4321	6.99	20.5041
44.8	35	24.9	10	24.9	6	24.9	6	24.9	12	24.9	18	7.1	8.60897	6.995	21.1095
44.84	30	24.92	12	24.92	5	24.92	11	24.92	18	24.92	17	7.105	11.568	7	26.0701
44.88	27	24.94	3	24.94	14	24.94	10	24.94	18	24.94	16	7.11	16.9351	7.005	29.6019
44.92	50	24.96	8	24.96	10	24.96	7	24.96	18	24.96	14	7.115	19.1465	7.01	29.6505
44.96	45	24.98	15	24.98	6	24.98	9	24.98	20	24.98	12	7.12	21.7362	7.015	26.5844
45	42	25	10	25	6	25	12	25	17	25	7	7.125	24.8813	7.02	23.3752
45.04	50	25.02	18	25.02	5	25.02	16	25.02	17	25.02	9	7.13	23.4601	7.025	22.2143
45.08	35	25.04	13	25.04	9	25.04	16	25.04	21	25.04	22	7.135	21.5484	7.03	20.0067
45.12	31	25.06	7	25.06	6	25.06	10	25.06	12	25.06	10	7.14	15.8814	7.035	20.6922
45.16	38	25.08	11	25.08	9	25.08	9	25.08	6	25.08	16	7.145	12.0902	7.04	20.4944
45.2	56	25.1	7	25.1	10	25.1	14	25.1	13	25.1	20	7.15	13.4763	7.045	18.4438
45.24	20	25.12	5	25.12	6	25.12	10	25.12	6	25.12	29	7.155	13.4616	7.05	20.89
45.28	52	25.14	10	25.14	8	25.14	13	25.14	18	25.14	14	7.16	11.6083	7.055	22.8284
45.32	43	25.16	9	25.16	10	25.16	9	25.16	19	25.16	13	7.165	9.15774	7.06	21.6981
45.36	40	25.18	11	25.18	7	25.18	8	25.18	8	25.18	18	7.17	10.4454	7.065	19.2541
45.4	34	25.2	9	25.2	8	25.2	10	25.2	10	25.2	14	7.175	13.2686	7.07	20.0966
45.44	27	25.22	14	25.22	6	25.22	7	25.22	21	25.22	12	7.18	15.833	7.075	23.6816
45.48	33	25.24	9	25.24	6	25.24	4	25.24	13	25.24	19	7.185	17.2959	7.08	26.2948
45.52	58	25.26	18	25.26	4	25.26	8	25.26	15	25.26	14	7.19	16.6075	7.085	29.1814
45.56	51	25.28	19	25.28	13	25.28	11	25.28	10	25.28	12	7.195	12.7039	7.09	32.1114
45.6	43	25.3	15	25.3	6	25.3	6	25.3	19	25.3	12	7.2	6.93107	7.095	33.927
45.64	43	25.32	13	25.32	8	25.32	9	25.32	9	25.32	13	7.205	3.59477	7.1	29.7179
45.68	54	25.34	13	25.34	7	25.34	12	25.34	19	25.34	17	7.21	3.14097	7.105	24.495
45.72	41	25.36	15	25.36	5	25.36	13	25.36	6	25.36	17	7.215	2.38767	7.11	20.5333
45.76	53	25.38	12	25.38	7	25.38	13	25.38	9	25.38	10	7.22	2.13035	7.115	19.2655
45.8	42	25.4	13	25.4	7	25.4	13	25.4	11	25.4	12	7.225	1.62972	7.12	21.776
45.84	33	25.42	20	25.42	7	25.42	11	25.42	11	25.42	9	7.23	5.23989	7.125	24.615
45.88	50	25.44	22	25.44	7	25.44	10	25.44	23	25.44	14	7.235	11.3942	7.13	27.6035
45.92	44	25.46	12	25.46	8	25.46	8	25.46	19	25.46	10	7.24	12.627	7.135	26.7774
45.96	46	25.48	19	25.48	6	25.48	11	25.48	13	25.48	10	7.245	12.2214	7.14	23.9123
46	57	25.5	15	25.5	9	25.5	7	25.5	15	25.5	15	7.25	9.33582	7.145	19.2923
46.04	45	25.52	17	25.52	8	25.52	14	25.52	16	25.52	17	7.255	8.45554	7.15	17.3083
46.08	46	25.54	24	25.54	11	25.54	8	25.54	14	25.54	21	7.26	11.3713	7.155	16.5704
46.12	46	25.56	17	25.56	10	25.56	17	25.56	15	25.56	19	7.265	15.3473	7.16	17.4524
46.16	43	25.58	16	25.58	9	25.58	10	25.58	8	25.58	20	7.27	20.0585	7.165	22.4069
46.2	37	25.6	19	25.6	2	25.6	8	25.6	18	25.6	15	7.275	23.2636	7.17	30.2856
46.24	44	25.62	17	25.62	5	25.62	9	25.62	15	25.62	7	7.28	20.4451	7.175	36.0116
46.28	34	25.64	18	25.64	6	25.64	6	25.64	14	25.64	9	7.285	17.7195	7.18	35.9656
46.32	57	25.66	12	25.66	10	25.66	13	25.66	3	25.66	9	7.29	16.6237	7.185	33.2492
46.36	62	25.68	16	25.68	10	25.68	10	25.68	14	25.68	15	7.295	16.1368	7.19	28.0538
46.4	40	25.7	22	25.7	10	25.7	20	25.7	16	25.7	18	7.3	16.864	7.195	25.6682
46.44	47	25.72	11	25.72	8	25.72	13	25.72	14	25.72	14	7.305	18.3379	7.2	24.5589
46.48	51	25.74	18	25.74	12	25.74	18	25.74	11	25.74	10	7.31	15.7996	7.205	22.8642
46.52	44	25.76	23	25.76	7	25.76	11	25.76	18	25.76	15	7.315	13.0031	7.21	23.0771
46.56	36	25.78	24	25.78	9	25.78	15	25.78	16	25.78	17	7.32	15.6422	7.215	23.7485
46.6	30	25.8	26	25.8	11	25.8	9	25.8	14	25.8	13	7.325	22.7318	7.22	26.9216
46.64	74	25.82	27	25.82	8	25.82	9	25.82	12	25.82	10	7.33	25.8193	7.225	26.1256
46.68	48	25.84	25	25.84	2	25.84	8	25.84	16	25.84	20	7.335	25.7888	7.23	24.9901
46.72	39	25.86	24	25.86	7	25.86	13	25.86	11	25.86	14	7.34	21.9266	7.235	24.4353
46.76	95	25.88	49	25.88	11	25.88	9	25.88	14	25.88	12	7.345	20.7313	7.24	24.1684
46.8	58	25.9	29	25.9	12	25.9	8	25.9	18	25.9	18	7.35	20.4767	7.245	23.1526
46.84	75	25.92	42	25.92	13	25.92	9	25.92	18	25.92	19	7.355	20.1192	7.25	19.8317
46.88	83	25.94	47	25.94	6	25.94	14	25.94	11	25.94	16	7.36	17.8871	7.255	17.9544
46.92	104	25.96	66	25.96	12	25.96	7	25.96	17	25.96	11	7.365	14.7751	7.26	19.2624
46.96	156	25.98	68	25.98	7	25.98	8	25.98	14	25.98	12	7.37	10.3999	7.265	20.9413
47	339	26	71	26	7	26	7	26	13	26	20	7.375	7.74092	7.27	23.5553
47.04	528	26.02	92	26.02	10	26.02	10	26.02	6	26.02	10	7.38	6.70927	7.275	25.7577
47.08	596	26.04	90	26.04	10	26.04	12	26.04	12	26.04	20	7.385	3.49743	7.28	27.7144
47.12	351	26.06	124	26.06	6	26.06	9	26.06	14	26.06	12	7.39	1.36623	7.285	28.3767
47.16	336	26.08	132	26.08	6	26.08	2	26.08	22	26.08	9	7.395	-0.62033	7.29	28.2254
47.2	373	26.1	159	26.1	13	26.1	8	26.1	10	26.1	18	7.4	-1.02908	7.295	26.5462
47.24	269	26.12	184	26.12	7	26.12	10	26.12	9	26.12	14	7.405	4.67346	7.3	25.8413
47.28	181	26.14	239	26.14	5	26.14	11	26.14	23	26.14	23	7.41	10.0301	7.305	23.6703
47.32	251	26.16	269	26.16	10	26.16	10	26.16	14	26.16	13	7.415	11.7252	7.31	22.9415
47.36	385	26.18	278	26.18	5	26.18	10	26.18	13	26.18	11	7.42	12.5784	7.315	23.516
47.4	791	26.2	296	26.2	4	26.2	5	26.2	10	26.2	17	7.425	12.9248	7.32	22.6015
47.44	1615	26.22	327	26.22	6	26.22	5	26.22	8	26.22	15	7.43	14.8831	7.325	20.6328
47.48	1605	26.24	321	26.24	14	26.24	8	26.24	21	26.24	10	7.435	14.5474	7.33	18.8007
47.52	965	26.26	222	26.26	9	26.26	8	26.26	20	26.26	14	7.44	10.8238	7.335	16.788
47.56	1041	26.28	221	26.28	9	26.28	11	26.28	21	26.28	17	7.445	10.2977	7.34	17.9567
47.6	990	26.3	195	26.3	15	26.3	7	26.3	13	26.3	19	7.45	10.3272	7.345	21.5634
47.64	420	26.32	153	26.32	17	26.32	4	26.32	14	26.32	22	7.455	12.7511	7.35	22.2355
47.68	168	26.34	126	26.34	11	26.34	6	26.34	9	26.34	9	7.46	14.1376	7.355	21.4276
47.72	133	26.36	104	26.36	7	26.36	12	26.36	11	26.36	22	7.465	14.4253	7.36	21.5156
47.76	68	26.38	82	26.38	17	26.38	7	26.38	17	26.38	14	7.47	15.6096	7.365	22.5097
47.8	80	26.4	61	26.4	8	26.4	6	26.4	11	26.4	13	7.475	17.1793	7.37	21.7778
47.84	82	26.42	46	26.42	8	26.42	12	26.42	13	26.42	16	7.48	18.347	7.375	17.712
47.88	53	26.44	63	26.44	9	26.44	14	26.44	11	26.44	16	7.485	19.7256	7.38	9.76711
47.92	56	26.46	47	26.46	11	26.46	5	26.46	16	26.46	5	7.49	19.1969	7.385	6.91418
47.96	61	26.48	38	26.48	8	26.48	21	26.48	9	26.48	18	7.495	19.6354	7.39	7.01843
48	46	26.5	33	26.5	7	26.5	7	26.5	15	26.5	14	7.5	19.4995	7.395	9.12063
48.04	51	26.52	34	26.52	10	26.52	17	26.52	11	26.52	18	7.505	15.0952	7.4	10.2201
48.08	56	26.54	23	26.54	9	26.54	15	26.54	12	26.54	22	7.51	12.3476	7.405	12.394
48.12	78	26.56	36	26.56	8	26.56	18	26.56	32	26.56	24	7.515	10.6164	7.41	13.8811
48.16	93	26.58	31	26.58	6	26.58	17	26.58	12	26.58	13	7.52	12.8416	7.415	17.0227
48.2	89	26.6	29	26.6	4	26.6	14	26.6	13	26.6	13	7.525	15.0691	7.42	18.9055
48.24	98	26.62	34	26.62	9	26.62	13	26.62	17	26.62	26	7.53	16.8594	7.425	16.2825
48.28	125	26.64	40	26.64	7	26.64	18	26.64	23	26.64	13	7.535	15.9923	7.43	12.6435
48.32	208	26.66	27	26.66	8	26.66	24	26.66	20	26.66	9	7.54	12.1812	7.435	9.54938
48.36	445	26.68	27	26.68	7	26.68	13	26.68	18	26.68	12	7.545	7.10738	7.44	12.7825
48.4	1035	26.7	25	26.7	8	26.7	16	26.7	19	26.7	12	7.55	4.90977	7.445	16.5419
48.44	1942	26.72	30	26.72	7	26.72	19	26.72	13	26.72	20	7.555	5.18745	7.45	19.1406
48.48	1593	26.74	30	26.74	7	26.74	12	26.74	15	26.74	4	7.56	6.35193	7.455	22.9894
48.52	964	26.76	23	26.76	5	26.76	14	26.76	20	26.76	21	7.565	6.81473	7.46	20.4947
48.56	984	26.78	27	26.78	7	26.78	15	26.78	20	26.78	21	7.57	5.01742	7.465	19.131
48.6	908	26.8	29	26.8	6	26.8	16	26.8	8	26.8	13	7.575	2.7144	7.47	17.1759
48.64	439	26.82	26	26.82	6	26.82	13	26.82	16	26.82	17	7.58	0.468579	7.475	17.0556
48.68	212	26.84	27	26.84	10	26.84	20	26.84	11	26.84	11	7.585	-4.80304	7.48	16.8363
48.72	112	26.86	27	26.86	7	26.86	14	26.86	8	26.86	21	7.59	-7.86632	7.485	19.2491
48.76	69	26.88	33	26.88	11	26.88	17	26.88	17	26.88	16	7.595	-7.63856	7.49	18.419
48.8	63	26.9	24	26.9	8	26.9	6	26.9	21	26.9	11	7.6	-1.79236	7.495	16.7898
48.84	75	26.92	29	26.92	8	26.92	8	26.92	20	26.92	12	7.605	0.374579	7.5	18.4247
48.88	42	26.94	43	26.94	7	26.94	8	26.94	13	26.94	23	7.61	1.0913	7.505	20.5587
48.92	69	26.96	51	26.96	6	26.96	8	26.96	14	26.96	17	7.615	-0.532862	7.51	21.9562
48.96	58	26.98	61	26.98	6	26.98	16	26.98	14	26.98	10	7.62	0.839336	7.515	21.8522
49	42	27	52	27	4	27	7	27	18	27	18	7.625	4.3374	7.52	18.5976
49.04	46	27.02	75	27.02	9	27.02	13	27.02	15	27.02	12	7.63	6.25113	7.525	14.7018
49.08	46	27.04	84	27.04	2	27.04	12	27.04	13	27.04	21	7.635	8.87298	7.53	14.5847
49.12	48	27.06	91	27.06	2	27.06	10	27.06	29	27.06	21	7.64	9.76538	7.535	18.3276
49.16	44	27.08	104	27.08	8	27.08	8	27.08	16	27.08	12	7.645	10.8611	7.54	20.3397
49.2	46	27.1	86	27.1	6	27.1	6	27.1	14	27.1	10	7.65	13.4004	7.545	19.398
49.24	39	27.12	124	27.12	10	27.12	10	27.12	12	27.12	20	7.655	15.6856	7.55	16.2366
49.28	53	27.14	119	27.14	3	27.14	10	27.14	21	27.14	18	7.66	20.2329	7.555	15.7125
49.32	44	27.16	164	27.16	9	27.16	5	27.16	9	27.16	9	7.665	20.9812	7.56	13.895
49.36	56	27.18	151	27.18	5	27.18	8	27.18	14	27.18	21	7.67	18.0292	7.565	15.4896
49.4	27	27.2	162	27.2	13	27.2	12	27.2	21	27.2	12	7.675	12.8029	7.57	15.1643
49.44	40	27.22	129	27.22	14	27.22	16	27.22	23	27.22	24	7.68	9.23181	7.575	15.7451
49.48	43	27.24	148	27.24	13	27.24	11	27.24	10	27.24	12	7.685	9.12377	7.58	18.2687
49.52	21	27.26	118	27.26	8	27.26	9	27.26	20	27.26	20	7.69	8.72422	7.585	20.1262
49.56	40	27.28	104	27.28	8	27.28	7	27.28	21	27.28	19	7.695	8.09083	7.59	22.2489
49.6	27	27.3	106	27.3	4	27.3	13	27.3	5	27.3	12	7.7	9.10397	7.595	24.7104
49.64	27	27.32	63	27.32	12	27.32	9	27.32	15	27.32	19	7.705	9.20335	7.6	26.9754
49.68	35	27.34	82	27.34	7	27.34	2	27.34	13	27.34	23	7.71	8.83931	7.605	25.5781
49.72	38	27.36	56	27.36	9	27.36	7	27.36	11	27.36	20	7.715	8.27441	7.61	23.7763
49.76	32	27.38	53	27.38	9	27.38	6	27.38	15	27.38	17	7.72	6.21882	7.615	21.5978
49.8	44	27.4	27	27.4	7	27.4	4	27.4	17	27.4	22	7.725	7.07693	7.62	22.314
49.84	55	27.42	41	27.42	10	27.42	7	27.42	16	27.42	15	7.73	9.83895	7.625	21.1151
49.88	48	27.44	29	27.44	9	27.44	7	27.44	18	27.44	16	7.735	10.7362	7.63	19.0497
49.92	37	27.46	23	27.46	8	27.46	5	27.46	16	27.46	17	7.74	9.75434	7.635	16.2912
49.96	35	27.48	24	27.48	5	27.48	8	27.48	15	27.48	21	7.745	10.0749	7.64	17.1967
50	31	27.5	22	27.5	6	27.5	7	27.5	16	27.5	19	7.75	9.21326	7.645	19.4929
50.04	40	27.52	23	27.52	8	27.52	5	27.52	17	27.52	15	7.755	9.57685	7.65	17.1218
50.08	56	27.54	26	27.54	8	27.54	5	27.54	18	27.54	16	7.76	6.84363	7.655	16.45
50.12	30	27.56	20	27.56	15	27.56	10	27.56	13	27.56	15	7.765	4.54309	7.66	19.2335
50.16	22	27.58	23	27.58	13	27.58	2	27.58	16	27.58	17	7.77	8.5508	7.665	21.632
50.2	35	27.6	28	27.6	11	27.6	13	27.6	18	27.6	20	7.775	13.7057	7.67	19.1192
50.24	24	27.62	17	27.62	7	27.62	13	27.62	16	27.62	16	7.78	18.8947	7.675	19.2597
50.28	24	27.64	18	27.64	7	27.64	8	27.64	16	27.64	7	7.785	21.2054	7.68	16.3918
50.32	23	27.66	19	27.66	12	27.66	10	27.66	21	27.66	14	7.79	20.8546	7.685	15.4368
50.36	37	27.68	15	27.68	7	27.68	4	27.68	21	27.68	17	7.795	17.7254	7.69	13.4863
50.4	35	27.7	17	27.7	8	27.7	5	27.7	17	27.7	14	7.8	13.1848	7.695	9.91297
50.44	29	27.72	12	27.72	11	27.72	7	27.72	19	27.72	15	7.805	9.12028	7.7	9.01628
50.48	22	27.74	16	27.74	6	27.74	4	27.74	13	27.74	25	7.81	6.34403	7.705	7.48378
50.52	33	27.76	5	27.76	7	27.76	9	27.76	18	27.76	19	7.815	7.99353	7.71	8.19953
50.56	39	27.78	16	27.78	11	27.78	10	27.78	18	27.78	13	7.82	8.90061	7.715	10.7098
50.6	43	27.8	14	27.8	8	27.8	7	27.8	21	27.8	14	7.825	12.1761	7.72	11.2588
50.64	40	27.82	12	27.82	7	27.82	15	27.82	20	27.82	17	7.83	13.3523	7.725	13.0458
50.68	40	27.84	15	27.84	11	27.84	4	27.84	19	27.84	20	7.835	13.7948	7.73	13.8934
50.72	38	27.86	12	27.86	11	27.86	7	27.86	22	27.86	16	7.84	14.553	7.735	15.0291
50.76	52	27.88	8	27.88	24	27.88	9	27.88	5	27.88	15	7.845	16.0664	7.74	15.4843
50.8	45	27.9	7	27.9	12	27.9	10	27.9	20	27.9	16	7.85	15.3178	7.745	11.7444
50.84	41	27.92	14	27.92	12	27.92	7	27.92	23	27.92	8	7.855	14.1004	7.75	10.3955
50.88	42	27.94	16	27.94	10	27.94	6	27.94	13	27.94	20	7.86	11.4192	7.755	8.6976
50.92	30	27.96	10	27.96	16	27.96	14	27.96	14	27.96	25	7.865	8.95035	7.76	9.01195
50.96	38	27.98	12	27.98	11	27.98	12	27.98	16	27.98	16	7.87	7.55993	7.765	5.0753
51	33	28	13	28	13	28	13	28	11	28	19	7.875	5.47674	7.77	4.3429
51.04	42	28.02	11	28.02	5	28.02	11	28.02	20	28.02	16	7.88	3.91026	7.775	4.0566
51.08	28	28.04	11	28.04	12	28.04	9	28.04	12	28.04	16	7.885	5.865	7.78	7.58042
51.12	31	28.06	11	28.06	12	28.06	15	28.06	8	28.06	22	7.89	12.5707	7.785	12.0743
51.16	48	28.08	10	28.08	11	28.08	14	28.08	17	28.08	18	7.895	17.8906	7.79	16.3406
51.2	42	28.1	9	28.1	16	28.1	10	28.1	15	28.1	17	7.9	20.0637	7.795	19.3537
51.24	14	28.12	9	28.12	17	28.12	5	28.12	18	28.12	22	7.905	15.5988	7.8	21.3358
51.28	46	28.14	10	28.14	12	28.14	9	28.14	18	28.14	19	7.91	10.8982	7.805	22.1194
51.32	37	28.16	10	28.16	7	28.16	10	28.16	20	28.16	20	7.915	11.3064	7.81	23.539
51.36	35	28.18	4	28.18	11	28.18	5	28.18	25	28.18	26	7.92	11.9347	7.815	21.6608
51.4	46	28.2	5	28.2	15	28.2	5	28.2	19	28.2	14	7.925	12.9924	7.82	16.866
51.44	36	28.22	7	28.22	9	28.22	14	28.22	22	28.22	24	7.93	13.6136	7.825	13.6284
51.48	50	28.24	10	28.24	14	28.24	16	28.24	17	28.24	13	7.935	14.2308	7.83	12.135
51.52	31	28.26	15	28.26	20	28.26	8	28.26	16	28.26	23	7.94	14.4995	7.835	13.3612
51.56	44	28.28	9	28.28	25	28.28	12	28.28	16	28.28	25	7.945	14.9739	7.84	15.448
51.6	21	28.3	20	28.3	23	28.3	10	28.3	11	28.3	17	7.95	14.4937	7.845	13.9387
51.64	21	28.32	14	28.32	26	28.32	14	28.32	12	28.32	15	7.955	13.0853	7.85	10.2652
51.68	37	28.34	7	28.34	28	28.34	11	28.34	16	28.34	17	7.96	12.6764	7.855	7.89504
51.72	30	28.36	13	28.36	14	28.36	16	28.36	15	28.36	22	7.965	12.3658	7.86	10.9128
51.76	30	28.38	10	28.38	16	28.38	18	28.38	17	28.38	18	7.97	11.4911	7.865	13.4458
51.8	16	28.4	14	28.4	18	28.4	12	28.4	22	28.4	21	7.975	11.2218	7.87	15.6386
51.84	35	28.42	8	28.42	13	28.42	17	28.42	6	28.42	31	7.98	11.3875	7.875	17.6905
51.88	35	28.44	10	28.44	29	28.44	14	28.44	17	28.44	23	7.985	12.2619	7.88	18.6393
51.92	30	28.46	12	28.46	26	28.46	18	28.46	12	28.46	14	7.99	12.1379	7.885	17.9958
51.96	37	28.48	9	28.48	26	28.48	19	28.48	20	28.48	12	7.995	14.0814	7.89	13.7938
52	39	28.5	8	28.5	32	28.5	18	28.5	12	28.5	24	8	15.8501	7.895	11.4818
52.04	33	28.52	6	28.52	35	28.52	24	28.52	24	28.52	24	8.005	18.0701	7.9	8.61978
52.08	32	28.54	6	28.54	32	28.54	21	28.54	15	28.54	16	8.01	17.105	7.905	6.98345
52.12	26	28.56	12	28.56	35	28.56	18	28.56	14	28.56	21	8.015	17.7961	7.91	8.20904
52.16	47	28.58	7	28.58	43	28.58	17	28.58	16	28.58	23	8.02	14.5229	7.915	10.1913
52.2	38	28.6	9	28.6	46	28.6	11	28.6	13	28.6	16	8.025	11.5887	7.92	13.2881
52.24	44	28.62	7	28.62	50	28.62	17	28.62	19	28.62	19	8.03	8.43845	7.925	13.8874
52.28	20	28.64	14	28.64	51	28.64	18	28.64	19	28.64	15	8.035	10.6621	7.93	13.8594
52.32	42	28.66	13	28.66	52	28.66	20	28.66	14	28.66	14	8.04	14.3193	7.935	14.1288
52.36	23	28.68	11	28.68	69	28.68	17	28.68	14	28.68	11	8.045	17.3966	7.94	14.7391
52.4	24	28.7	12	28.7	61	28.7	17	28.7	20	28.7	21	8.05	16.7904	7.945	14.6721
52.44	22	28.72	13	28.72	84	28.72	14	28.72	22	28.72	13	8.055	14.6703	7.95	11.7749
52.48	22	28.74	6	28.74	71	28.74	19	28.74	16	28.74	19	8.06	10.1505	7.955	7.93045
52.52	33	28.76	9	28.76	57	28.76	21	28.76	23	28.76	22	8.065	8.97918	7.96	7.01857
52.56	29	28.78	12	28.78	63	28.78	18	28.78	19	28.78	20	8.07	10.2354	7.965	9.48857
52.6	14	28.8	4	28.8	65	28.8	14	28.8	21	28.8	13	8.075	14.0228	7.97	9.88701
52.64	35	28.82	4	28.82	60	28.82	14	28.82	19	28.82	30	8.08	14.5308	7.975	9.76917
52.68	21	28.84	10	28.84	49	28.84	28	28.84	16	28.84	13	8.085	14.1454	7.98	7.14
52.72	27	28.86	11	28.86	51	28.86	22	28.86	12	28.86	15	8.09	11.7267	7.985	8.58333
52.76	50	28.88	9	28.88	48	28.88	31	28.88	13	28.88	22	8.095	11.7843	7.99	12.664
52.8	22	28.9	11	28.9	53	28.9	30	28.9	13	28.9	17	8.1	11.5228	7.995	15.9208
52.84	23	28.92	9	28.92	53	28.92	32	28.92	11	28.92	17	8.105	13.1775	8	19.0969
52.88	30	28.94	5	28.94	53	28.94	28	28.94	13	28.94	9	8.11	14.4845	8.005	23.8174
52.92	29	28.96	10	28.96	39	28.96	24	28.96	23	28.96	18	8.115	14.3686	8.01	24.0798
52.96	19	28.98	9	28.98	40	28.98	28	28.98	18	28.98	20	8.12	13.0523	8.015	21.6368
53	28	29	6	29	43	29	31	29	17	29	17	8.125	12.1681	8.02	18.4752
53.04	21	29.02	14	29.02	21	29.02	35	29.02	24	29.02	15	8.13	11.8472	8.025	19.1881
53.08	14	29.04	9	29.04	27	29.04	43	29.04	18	29.04	11	8.135	13.3185	8.03	22.7757
53.12	39	29.06	5	29.06	26	29.06	33	29.06	19	29.06	20	8.14	11.6853	8.035	23.4693
53.16	25	29.08	15	29.08	20	29.08	23	29.08	29	29.08	18	8.145	10.494	8.04	23.7953
53.2	19	29.1	8	29.1	20	29.1	31	29.1	18	29.1	22	8.15	11.9328	8.045	19.651
53.24	21	29.12	11	29.12	18	29.12	32	29.12	22	29.12	24	8.155	13.0054	8.05	17.4396
53.28	28	29.14	10	29.14	14	29.14	34	29.14	22	29.14	23	8.16	15.7827	8.055	17.5773
53.32	30	29.16	10	29.16	15	29.16	23	29.16	23	29.16	25	8.165	12.5249	8.06	19.4364
53.36	21	29.18	12	29.18	17	29.18	33	29.18	15	29.18	17	8.17	8.22391	8.065	19.3756
53.4	27	29.2	18	29.2	15	29.2	34	29.2	19	29.2	20	8.175	3.35535	8.07	14.9751
53.44	37	29.22	20	29.22	10	29.22	30	29.22	19	29.22	15	8.18	0.538747	8.075	10.4156
53.48	22	29.24	9	29.24	17	29.24	30	29.24	13	29.24	11	8.185	1.03558	8.08	5.24978
53.52	24	29.26	7	29.26	11	29.26	28	29.26	21	29.26	20	8.19	1.81629	8.085	2.67493
53.56	36	29.28	14	29.28	15	29.28	20	29.28	15	29.28	23	8.195	1.06365	8.09	4.60662
53.6	39	29.3	12	29.3	12	29.3	18	29.3	13	29.3	15	8.2	2.83267	8.095	10.2543
53.64	43	29.32	12	29.32	14	29.32	24	29.32	17	29.32	22	8.205	4.71717	8.1	15.3298
53.68	33	29.34	15	29.34	10	29.34	14	29.34	20	29.34	22	8.21	6.63834	8.105	18.5016
53.72	27	29.36	10	29.36	14	29.36	24	29.36	11	29.36	21	8.215	7.63878	8.11	20.3985
53.76	37	29.38	13	29.38	9	29.38	23	29.38	27	29.38	26	8.22	12.1091	8.115	16.7254
53.8	46	29.4	19	29.4	12	29.4	26	29.4	21	29.4	15	8.225	17.1485	8.12	13.8247
53.84	41	29.42	11	29.42	10	29.42	16	29.42	24	29.42	22	8.23	20.6049	8.125	12.1454
53.88	38	29.44	7	29.44	27	29.44	15	29.44	23	29.44	15	8.235	20.1481	8.13	11.869
53.92	41	29.46	7	29.46	11	29.46	12	29.46	27	29.46	17	8.24	18.0412	8.135	12.7026
53.96	29	29.48	14	29.48	15	29.48	18	29.48	23	29.48	28	8.245	16.5034	8.14	12.255
54	18	29.5	15	29.5	19	29.5	15	29.5	20	29.5	20	8.25	13.0836	8.145	8.92097
54.04	31	29.52	9	29.52	13	29.52	16	29.52	21	29.52	21	8.255	10.4058	8.15	10.578
54.08	30	29.54	7	29.54	9	29.54	19	29.54	20	29.54	19	8.26	6.55369	8.155	13.0329
54.12	31	29.56	4	29.56	10	29.56	25	29.56	17	29.56	33	8.265	4.96716	8.16	17.2611
54.16	31	29.58	5	29.58	15	29.58	22	29.58	14	29.58	20	8.27	3.90073	8.165	17.6882
54.2	24	29.6	9	29.6	13	29.6	17	29.6	19	29.6	28	8.275	4.10524	8.17	15.9966
54.24	29	29.62	5	29.62	8	29.62	17	29.62	16	29.62	16	8.28	5.48735	8.175	17.7325
54.28	21	29.64	4	29.64	13	29.64	16	29.64	17	29.64	17	8.285	4.94586	8.18	14.8874
54.32	33	29.66	7	29.66	7	29.66	19	29.66	19	29.66	20	8.29	7.27701	8.185	15.508
54.36	21	29.68	7	29.68	13	29.68	14	29.68	14	29.68	22	8.295	7.53033	8.19	12.3233
54.4	27	29.7	7	29.7	7	29.7	12	29.7	14	29.7	25	8.3	8.63779	8.195	12.9429
54.44	27	29.72	7	29.72	7	29.72	11	29.72	20	29.72	23	8.305	11.4028	8.2	13.9808
54.48	26	29.74	8	29.74	7	29.74	16	29.74	20	29.74	16	8.31	13.3807	8.205	16.442
54.52	21	29.76	11	29.76	11	29.76	17	29.76	11	29.76	25	8.315	14.816	8.21	17.4982
54.56	22	29.78	12	29.78	7	29.78	8	29.78	18	29.78	16	8.32	16.1009	8.215	16.2568
54.6	24	29.8	5	29.8	15	29.8	6	29.8	17	29.8	27	8.325	18.2419	8.22	11.4888
54.64	31	29.82	5	29.82	6	29.82	10	29.82	19	29.82	12	8.33	18.9614	8.225	8.94326
54.68	27	29.84	7	29.84	11	29.84	8	29.84	18	29.84	22	8.335	18.9641	8.23	7.00662
54.72	16	29.86	12	29.86	11	29.86	15	29.86	12	29.86	15	8.34	15.9456	8.235	8.27755
54.76	28	29.88	11	29.88	15	29.88	10	29.88	19	29.88	22	8.345	13.7254	8.24	10.5971
54.8	16	29.9	7	29.9	8	29.9	10	29.9	11	29.9	15	8.35	15.673	8.245	12.7521
54.84	24	29.92	7	29.92	15	29.92	14	29.92	16	29.92	19	8.355	16.3446	8.25	12.2424
54.88	24	29.94	13	29.94	9	29.94	11	29.94	15	29.94	16	8.36	15.3828	8.255	12.4026
54.92	22	29.96	10	29.96	11	29.96	10	29.96	21	29.96	20	8.365	12.2321	8.26	12.7762
54.96	32	29.98	2	29.98	6	29.98	9	29.98	18	29.98	22	8.37	8.7822	8.265	13.0623
55	46	30	6	30	9	30	6	30	26	30	15	8.375	10.651	8.27	12.0141
55.04	22	30.02	8	30.02	11	30.02	11	30.02	17	30.02	6	8.38	15.6286	8.275	13.8697
55.08	18	30.04	8	30.04	5	30.04	4	30.04	19	30.04	14	8.385	20.6421	8.28	19.7265
55.12	37	30.06	13	30.06	10	30.06	12	30.06	18	30.06	16	8.39	23.177	8.285	25.1663
55.16	20	30.08	12	30.08	8	30.08	9	30.08	14	30.08	14	8.395	21.7865	8.29	26.7826
55.2	26	30.1	7	30.1	15	30.1	7	30.1	11	30.1	24	8.4	18.9118	8.295	25.4003
55.24	37	30.12	6	30.12	18	30.12	13	30.12	14	30.12	22	8.405	18.9108	8.3	21.1683
55.28	29	30.14	4	30.14	9	30.14	15	30.14	22	30.14	26	8.41	22.327	8.305	18.9148
55.32	18	30.16	9	30.16	12	30.16	5	30.16	13	30.16	25	8.415	21.4546	8.31	19.5091
55.36	30	30.18	5	30.18	9	30.18	8	30.18	13	30.18	14	8.42	19.9432	8.315	20.1939
55.4	25	30.2	9	30.2	13	30.2	16	30.2	23	30.2	21	8.425	16.8559	8.32	18.6032
55.44	41	30.22	12	30.22	5	30.22	8	30.22	15	30.22	15	8.43	14.8519	8.325	13.196
55.48	24	30.24	8	30.24	8	30.24	8	30.24	15	30.24	15	8.435	13.5913	8.33	7.99318
55.52	23	30.26	9	30.26	10	30.26	6	30.26	31	30.26	22	8.44	14.1199	8.335	6.05157
55.56	18	30.28	11	30.28	9	30.28	12	30.28	15	30.28	22	8.445	15.8168	8.34	5.18568
55.6	28	30.3	9	30.3	8	30.3	6	30.3	25	30.3	24	8.45	17.8427	8.345	7.75454
55.64	24	30.32	10	30.32	7	30.32	4	30.32	18	30.32	15	8.455	20.5463	8.35	9.63269
55.68	23	30.34	5	30.34	7	30.34	5	30.34	21	30.34	19	8.46	18.6506	8.355	9.27471
55.72	18	30.36	4	30.36	7	30.36	10	30.36	15	30.36	19	8.465	13.7739	8.36	10.8846
55.76	10	30.38	10	30.38	8	30.38	13	30.38	11	30.38	19	8.47	10.3241	8.365	14.0877
55.8	36	30.4	4	30.4	18	30.4	7	30.4	12	30.4	22	8.475	7.07903	8.37	19.7176
55.84	56	30.42	8	30.42	6	30.42	8	30.42	18	30.42	19	8.48	6.31697	8.375	22.6442
55.88	26	30.44	8	30.44	10	30.44	12	30.44	14	30.44	20	8.485	3.94323	8.38	20.6214
55.92	35	30.46	7	30.46	10	30.46	8	30.46	6	30.46	10	8.49	1.26384	8.385	18.659
55.96	26	30.48	7	30.48	12	30.48	12	30.48	9	30.48	16	8.495	1.62201	8.39	15.666
56	35	30.5	8	30.5	15	30.5	8	30.5	25	30.5	13	8.5	2.81074	8.395	15.4088
56.04	58	30.52	16	30.52	7	30.52	10	30.52	12	30.52	11	8.505	6.36155	8.4	14.2573
56.08	32	30.54	8	30.54	4	30.54	14	30.54	19	30.54	21	8.51	8.67053	8.405	13.4481
56.12	28	30.56	5	30.56	13	30.56	14	30.56	15	30.56	20	8.515	8.03074	8.41	13.4508
56.16	31	30.58	13	30.58	7	30.58	11	30.58	26	30.58	14	8.52	7.91127	8.415	12.2809
56.2	28	30.6	6	30.6	11	30.6	9	30.6	18	30.6	14	8.525	5.88829	8.42	11.739
56.24	37	30.62	9	30.62	12	30.62	10	30.62	14	30.62	19	8.53	4.67563	8.425	10.4982
56.28	64	30.64	3	30.64	12	30.64	2	30.64	16	30.64	18	8.535	4.56914	8.43	9.11329
56.32	36	30.66	7	30.66	11	30.66	12	30.66	17	30.66	18	8.54	5.10491	8.435	7.41237
56.36	57	30.68	5	30.68	9	30.68	11	30.68	16	30.68	23	8.545	5.7202	8.44	5.47598
56.4	69	30.7	9	30.7	19	30.7	8	30.7	19	30.7	17	8.55	8.91888	8.445	7.21488
56.44	135	30.72	8	30.72	12	30.72	12	30.72	14	30.72	20	8.555	12.0525	8.45	11.7295
56.48	262	30.74	17	30.74	15	30.74	8	30.74	18	30.74	22	8.56	13.816	8.455	14.7662
56.52	267	30.76	5	30.76	20	30.76	16	30.76	33	30.76	18	8.565	13.26	8.46	17.3957
56.56	163	30.78	5	30.78	21	30.78	10	30.78	13	30.78	16	8.57	11.8926	8.465	20.3226
56.6	159	30.8	10	30.8	23	30.8	4	30.8	17	30.8	25	8.575	13.4248	8.47	20.7399
56.64	199	30.82	7	30.82	11	30.82	1	30.82	13	30.82	20	8.58	14.9616	8.475	17.3209
56.68	148	30.84	5	30.84	12	30.84	7	30.84	16	30.84	20	8.585	13.5331	8.48	10.0456
56.72	60	30.86	8	30.86	20	30.86	12	30.86	20	30.86	25	8.59	9.95524	8.485	6.57716
56.76	49	30.88	2	30.88	19	30.88	6	30.88	20	30.88	17	8.595	7.26859	8.49	5.96284
56.8	59	30.9	12	30.9	19	30.9	9	30.9	24	30.9	18	8.6	7.40019	8.495	7.81049
56.84	39	30.92	11	30.92	18	30.92	7	30.92	19	30.92	17	8.605	8.63787	8.5	9.21508
56.88	35	30.94	9	30.94	24	30.94	7	30.94	14	30.94	14	8.61	8.07391	8.505	9.77491
56.92	50	30.96	6	30.96	19	30.96	9	30.96	21	30.96	18	8.615	4.89602	8.51	9.99581
56.96	40	30.98	8	30.98	20	30.98	9	30.98	8	30.98	11	8.62	0.612094	8.515	12.1611
57	61	31	16	31	23	31	5	31	11	31	14	8.625	0.128525	8.52	16.6275
57.04	46	31.02	15	31.02	29	31.02	5	31.02	16	31.02	14	8.63	2.07676	8.525	18.195
57.08	33	31.04	12	31.04	29	31.04	8	31.04	14	31.04	14	8.635	2.97521	8.53	20.1585
57.12	65	31.06	11	31.06	11	31.06	5	31.06	21	31.06	13	8.64	5.32611	8.535	18.5848
57.16	72	31.08	12	31.08	30	31.08	13	31.08	18	31.08	14	8.645	8.3525	8.54	17.7088
57.2	95	31.1	16	31.1	34	31.1	7	31.1	15	31.1	22	8.65	10.214	8.545	22.3507
57.24	177	31.12	16	31.12	43	31.12	8	31.12	26	31.12	18	8.655	7.84634	8.55	26.3664
57.28	374	31.14	14	31.14	32	31.14	10	31.14	21	31.14	22	8.66	4.15361	8.555	25.774
57.32	611	31.16	10	31.16	29	31.16	9	31.16	14	31.16	17	8.665	6.72877	8.56	26.2374
57.36	656	31.18	15	31.18	36	31.18	7	31.18	18	31.18	25	8.67	10.9308	8.565	24.9117
57.4	428	31.2	11	31.2	45	31.2	6	31.2	16	31.2	15	8.675	13.7661	8.57	21.3802
57.44	342	31.22	8	31.22	37	31.22	5	31.22	17	31.22	11	8.68	13.262	8.575	18.8934
57.48	367	31.24	8	31.24	33	31.24	7	31.24	24	31.24	17	8.685	13.24	8.58	16.8275
57.52	338	31.26	10	31.26	30	31.26	11	31.26	17	31.26	21	8.69	12.8319	8.585	15.4201
57.56	192	31.28	9	31.28	35	31.28	8	31.28	17	31.28	20	8.695	10.6424	8.59	12.3497
57.6	117	31.3	12	31.3	41	31.3	7	31.3	9	31.3	28	8.7	6.13986	8.595	8.69806
57.64	69	31.32	4	31.32	26	31.32	10	31.32	17	31.32	16	8.705	3.78807	8.6	6.98102
57.68	64	31.34	10	31.34	30	31.34	12	31.34	14	31.34	26	8.71	1.70728	8.605	10.0585
57.72	35	31.36	4	31.36	24	31.36	12	31.36	14	31.36	18	8.715	0.747473	8.61	13.6552
57.76	33	31.38	7	31.38	31	31.38	11	31.38	15	31.38	21	8.72	0.831312	8.615	17.5632
57.8	46	31.4	10	31.4	30	31.4	7	31.4	17	31.4	20	8.725	5.02525	8.62	17.4021
57.84	36	31.42	7	31.42	28	31.42	5	31.42	14	31.42	17	8.73	8.91706	8.625	15.6943
57.88	35	31.44	6	31.44	26	31.44	6	31.44	21	31.44	12	8.735	9.07155	8.63	11.1589
57.92	40	31.46	4	31.46	28	31.46	5	31.46	12	31.46	20	8.74	8.4995	8.635	9.99128
57.96	58	31.48	11	31.48	32	31.48	4	31.48	15	31.48	17	8.745	10.2953	8.64	8.69196
58	97	31.5	8	31.5	20	31.5	7	31.5	12	31.5	15	8.75	16.4651	8.645	7.85547
58.04	110	31.52	11	31.52	19	31.52	5	31.52	21	31.52	26	8.755	17.6482	8.65	7.4878
58.08	79	31.54	7	31.54	21	31.54	9	31.54	24	31.54	14	8.76	14.7991	8.655	8.38317
58.12	81	31.56	7	31.56	14	31.56	10	31.56	18	31.56	17	8.765	10.5553	8.66	11.202
58.16	88	31.58	7	31.58	18	31.58	11	31.58	17	31.58	14	8.77	7.86962	8.665	11.6819
58.2	73	31.6	10	31.6	17	31.6	6	31.6	10	31.6	14	8.775	5.95292	8.67	12.1488
58.24	67	31.62	11	31.62	18	31.62	8	31.62	25	31.62	21	8.78	3.47309	8.675	12.5473
58.28	57	31.64	7	31.64	17	31.64	11	31.64	22	31.64	22	8.785	3.00229	8.68	17.4406
58.32	40	31.66	6	31.66	18	31.66	6	31.66	19	31.66	15	8.79	3.41668	8.685	21.0424
58.36	27	31.68	10	31.68	19	31.68	7	31.68	17	31.68	19	8.795	3.11131	8.69	19.1751
58.4	27	31.7	10	31.7	10	31.7	5	31.7	18	31.7	19	8.8	2.2017	8.695	15.5478
58.44	21	31.72	9	31.72	8	31.72	9	31.72	22	31.72	13	8.805	-0.19102	8.7	13.0657
58.48	38	31.74	5	31.74	13	31.74	8	31.74	15	31.74	19	8.81	0.626496	8.705	13.3664
58.52	28	31.76	7	31.76	12	31.76	10	31.76	11	31.76	22	8.815	4.82879	8.71	13.0533
58.56	27	31.78	11	31.78	13	31.78	5	31.78	5	31.78	18	8.82	8.4424	8.715	11.7278
58.6	24	31.8	9	31.8	9	31.8	6	31.8	20	31.8	17	8.825	11.118	8.72	8.53154
58.64	44	31.82	7	31.82	11	31.82	9	31.82	18	31.82	21	8.83	11.0351	8.725	9.76492
58.68	30	31.84	7	31.84	10	31.84	12	31.84	16	31.84	28	8.835	12.0353	8.73	13.6773
58.72	33	31.86	8	31.86	7	31.86	8	31.86	16	31.86	21	8.84	13.644	8.735	19.0406
58.76	27	31.88	13	31.88	7	31.88	8	31.88	13	31.88	17	8.845	13.8384	8.74	20.2766
58.8	24	31.9	8	31.9	16	31.9	8	31.9	17	31.9	8	8.85	13.4924	8.745	20.5644
58.84	31	31.92	10	31.92	5	31.92	5	31.92	14	31.92	22	8.855	14.5384	8.75	22.8185
58.88	33	31.94	6	31.94	10	31.94	7	31.94	17	31.94	19	8.86	12.956	8.755	23.6489
58.92	44	31.96	12	31.96	8	31.96	10	31.96	14	31.96	19	8.865	8.72983	8.76	23.2472
58.96	24	31.98	15	31.98	7	31.98	5	31.98	18	31.98	16	8.87	6.60937	8.765	18.7293
59	25	32	10	32	5	32	2	32	17	32	16	8.875	8.41139	8.77	12.4938
59.04	22	32.02	4	32.02	3	32.02	4	32.02	25	32.02	20	8.88	10.6234	8.775	9.08101
59.08	23	32.04	8	32.04	6	32.04	8	32.04	19	32.04	17	8.885	11.023	8.78	12.8504
59.12	23	32.06	10	32.06	6	32.06	9	32.06	15	32.06	14	8.89	7.89842	8.785	12.5191
59.16	16	32.08	11	32.08	8	32.08	10	32.08	27	32.08	16	8.895	5.14944	8.79	11.9067
59.2	22	32.1	6	32.1	11	32.1	7	32.1	19	32.1	18	8.9	5.95639	8.795	11.3805
59.24	44	32.12	12	32.12	13	32.12	7	32.12	12	32.12	16	8.905	8.753	8.8	15.0781
59.28	36	32.14	6	32.14	10	32.14	8	32.14	20	32.14	10	8.91	9.23929	8.805	20.0171
59.32	15	32.16	16	32.16	14	32.16	7	32.16	23	32.16	16	8.915	7.48813	8.81	24.6172
59.36	15	32.18	5	32.18	7	32.18	12	32.18	22	32.18	22	8.92	9.28443	8.815	26.233
59.4	25	32.2	5	32.2	11	32.2	10	32.2	8	32.2	12	8.925	11.2872	8.82	27.7702
59.44	36	32.22	13	32.22	11	32.22	4	32.22	17	32.22	12	8.93	10.4982	8.825	25.8167
59.48	25	32.24	10	32.24	10	32.24	11	32.24	14	32.24	19	8.935	10.0852	8.83	20.3155
59.52	34	32.26	9	32.26	14	32.26	11	32.26	17	32.26	22	8.94	7.9615	8.835	15.4695
59.56	20	32.28	14	32.28	9	32.28	9	32.28	16	32.28	22	8.945	7.42403	8.84	12.6786
59.6	39	32.3	17	32.3	9	32.3	8	32.3	20	32.3	14	8.95	6.63986	8.845	9.1153
59.64	33	32.32	13	32.32	9	32.32	13	32.32	13	32.32	22	8.955	3.91852	8.85	7.64098
59.68	31	32.34	8	32.34	7	32.34	7	32.34	17	32.34	17	8.96	2.96286	8.855	6.21617
59.72	17	32.36	17	32.36	5	32.36	8	32.36	16	32.36	11	8.965	4.58654	8.86	5.90986
59.76	55	32.38	19	32.38	9	32.38	12	32.38	12	32.38	14	8.97	7.22808	8.865	7.89591
59.8	27	32.4	16	32.4	13	32.4	10	32.4	20	32.4	15	8.975	5.11754	8.87	9.44602
59.84	40	32.42	11	32.42	9	32.42	5	32.42	14	32.42	19	8.98	4.4318	8.875	9.69231
59.88	39	32.44	16	32.44	7	32.44	15	32.44	15	32.44	26	8.985	6.42515	8.88	9.95231
59.92	29	32.46	18	32.46	8	32.46	7	32.46	16	32.46	32	8.99	10.4937	8.885	8.85212
59.96	17	32.48	16	32.48	5	32.48	13	32.48	13	32.48	12	8.995	11.4788	8.89	11.3846
60	24	32.5	14	32.5	4	32.5	11	32.5	11	32.5	19	9	9.82341	8.895	15.4281
60.04	11	32.52	19	32.52	8	32.52	8	32.52	22	32.52	22	9.005	7.20167	8.9	18.2673
60.08	17	32.54	21	32.54	9	32.54	10	32.54	14	32.54	25	9.01	6.76956	8.905	23.3503
60.12	37	32.56	14	32.56	7	32.56	11	32.56	18	32.56	20	9.015	5.48402	8.91	24.4315
60.16	21	32.58	15	32.58	7	32.58	13	32.58	10	32.58	12	9.02	4.25129	8.915	25.1507
60.2	27	32.6	25	32.6	6	32.6	9	32.6	23	32.6	14	9.025	6.11541	8.92	22.0615
60.24	41	32.62	20	32.62	9	32.62	3	32.62	15	32.62	12	9.03	5.07393	8.925	21.2569
60.28	37	32.64	30	32.64	4	32.64	9	32.64	21	32.64	19	9.035	6.97877	8.93	20.7519
60.32	25	32.66	28	32.66	3	32.66	10	32.66	18	32.66	22	9.04	11.4182	8.935	20.0589
60.36	52	32.68	25	32.68	6	32.68	13	32.68	4	32.68	24	9.045	13.8187	8.94	18.2613
60.4	35	32.7	33	32.7	10	32.7	12	32.7	15	32.7	21	9.05	12.7094	8.945	16.8904
60.44	56	32.72	41	32.72	8	32.72	13	32.72	14	32.72	12	9.055	12.0301	8.95	15.201
60.48	65	32.74	45	32.74	7	32.74	7	32.74	16	32.74	18	9.06	14.5589	8.955	15.5185
60.52	153	32.76	43	32.76	5	32.76	8	32.76	21	32.76	22	9.065	17.2159	8.96	16.4101
60.56	299	32.78	37	32.78	8	32.78	14	32.78	18	32.78	17	9.07	16.3148	8.965	20.5396
60.6	381	32.8	33	32.8	7	32.8	15	32.8	20	32.8	12	9.075	15.4816	8.97	23.6116
60.64	301	32.82	33	32.82	4	32.82	11	32.82	13	32.82	18	9.08	15.4542	8.975	25.1919
60.68	231	32.84	38	32.84	8	32.84	9	32.84	18	32.84	17	9.085	13.3741	8.98	21.023
60.72	209	32.86	45	32.86	6	32.86	11	32.86	18	32.86	25	9.09	9.51979	8.985	16.9689
60.76	264	32.88	44	32.88	6	32.88	16	32.88	15	32.88	14	9.095	5.75624	8.99	12.6513
60.8	331	32.9	36	32.9	11	32.9	11	32.9	12	32.9	22	9.1	5.18504	8.995	10.0154
60.84	164	32.92	39	32.92	9	32.92	11	32.92	10	32.92	16	9.105	5.09357	9	8.29256
60.88	123	32.94	48	32.94	5	32.94	7	32.94	16	32.94	20	9.11	5.16197	9.005	6.2312
60.92	174	32.96	63	32.96	7	32.96	8	32.96	9	32.96	19	9.115	5.25298	9.01	3.06049
60.96	187	32.98	43	32.98	8	32.98	4	32.98	21	32.98	18	9.12	6.4298	9.015	0.917324
61	131	33	67	33	3	33	9	33	17	33	19	9.125	8.49259	9.02	3.98294
61.04	104	33.02	94	33.02	2	33.02	4	33.02	14	33.02	15	9.13	8.86655	9.025	8.95959
61.08	130	33.04	90	33.04	8	33.04	10	33.04	11	33.04	21	9.135	9.13285	9.03	12.64
61.12	128	33.06	90	33.06	5	33.06	7	33.06	13	33.06	19	9.14	9.36454	9.035	12.1428
61.16	113	33.08	95	33.08	6	33.08	10	33.08	13	33.08	18	9.145	8.82874	9.04	10.6517
61.2	92	33.1	114	33.1	3	33.1	9	33.1	24	33.1	11	9.15	8.7736	9.045	10.3795
61.24	102	33.12	102	33.12	4	33.12	10	33.12	13	33.12	14	9.155	10.0774	9.05	12.6488
61.28	126	33.14	106	33.14	3	33.14	10	33.14	9	33.14	12	9.16	13.8832	9.055	13.9117
61.32	199	33.16	104	33.16	5	33.16	6	33.16	18	33.16	18	9.165	15.4762	9.06	14.7311
61.36	135	33.18	91	33.18	8	33.18	8	33.18	12	33.18	17	9.17	15.7964	9.065	14.3882
61.4	66	33.2	71	33.2	7	33.2	9	33.2	24	33.2	20	9.175	13.1667	9.07	11.5496
61.44	105	33.22	57	33.22	7	33.22	6	33.22	9	33.22	21	9.18	10.112	9.075	9.1914
61.48	111	33.24	72	33.24	5	33.24	7	33.24	16	33.24	18	9.185	7.85827	9.08	8.90916
61.52	108	33.26	48	33.26	8	33.26	13	33.26	15	33.26	17	9.19	4.24219	9.085	8.1292
61.56	101	33.28	45	33.28	9	33.28	13	33.28	13	33.28	19	9.195	0.453319	9.09	6.10052
61.6	60	33.3	27	33.3	5	33.3	7	33.3	18	33.3	20	9.2	-2.10502	9.095	6.3044
61.64	22	33.32	31	33.32	6	33.32	7	33.32	10	33.32	18	9.205	-2.31668	9.1	8.87387
61.68	35	33.34	27	33.34	9	33.34	11	33.34	7	33.34	22	9.21	-0.485669	9.105	10.6427
61.72	33	33.36	38	33.36	4	33.36	18	33.36	16	33.36	22	9.215	0.992131	9.11	10.9038
61.76	40	33.38	20	33.38	4	33.38	9	33.38	10	33.38	6	9.22	-1.36981	9.115	14.1498
61.8	21	33.4	17	33.4	8	33.4	9	33.4	12	33.4	17	9.225	-1.25868	9.12	17.5005
61.84	26	33.42	11	33.42	5	33.42	8	33.42	15	33.42	14	9.23	-0.333111	9.125	20.6873
61.88	42	33.44	21	33.44	11	33.44	7	33.44	14	33.44	12	9.235	0.780392	9.13	16.752
61.92	27	33.46	12	33.46	4	33.46	6	33.46	7	33.46	12	9.24	3.35639	9.135	10.7651
61.96	31	33.48	19	33.48	11	33.48	8	33.48	10	33.48	14	9.245	5.9743	9.14	7.71118
62	24	33.5	13	33.5	9	33.5	11	33.5	19	33.5	14	9.25	7.58822	9.145	8.24576
62.04	26	33.52	9	33.52	5	33.52	19	33.52	12	33.52	11	9.255	7.50258	9.15	9.92363
62.08	36	33.54	14	33.54	9	33.54	11	33.54	12	33.54	18	9.26	7.09046	9.155	10.6652
62.12	19	33.56	11	33.56	6	33.56	7	33.56	10	33.56	22	9.265	6.63341	9.16	9.39546
62.16	31	33.58	13	33.58	11	33.58	5	33.58	17	33.58	20	9.27	7.13434	9.165	7.95273
62.2	24	33.6	16	33.6	8	33.6	9	33.6	16	33.6	21	9.275	8.68448	9.17	8.63308
62.24	38	33.62	15	33.62	11	33.62	8	33.62	16	33.62	8	9.28	12.5232	9.175	8.34149
62.28	43	33.64	14	33.64	9	33.64	12	33.64	8	33.64	14	9.285	14.0642	9.18	4.13217
62.32	17	33.66	8	33.66	7	33.66	13	33.66	17	33.66	16	9.29	13.9221	9.185	1.80647
62.36	27	33.68	12	33.68	5	33.68	6	33.68	16	33.68	10	9.295	14.8026	9.19	2.26437
62.4	18	33.7	13	33.7	6	33.7	17	33.7	9	33.7	16	9.3	13.4328	9.195	5.35665
62.44	24	33.72	9	33.72	6	33.72	11	33.72	12	33.72	17	9.305	12.5087	9.2	9.1902
62.48	30	33.74	8	33.74	7	33.74	11	33.74	12	33.74	11	9.31	12.0911	9.205	12.5861
62.52	26	33.76	9	33.76	7	33.76	4	33.76	11	33.76	17	9.315	10.5025	9.21	14.3941
62.56	17	33.78	11	33.78	5	33.78	12	33.78	13	33.78	14	9.32	12.3099	9.215	14.6896
62.6	35	33.8	5	33.8	10	33.8	12	33.8	14	33.8	21	9.325	12.9134	9.22	13.53
62.64	27	33.82	7	33.82	8	33.82	12	33.82	16	33.82	19	9.33	13.3935	9.225	12.0661
62.68	42	33.84	10	33.84	3	33.84	7	33.84	16	33.84	20	9.335	12.913	9.23	9.90864
62.72	26	33.86	10	33.86	6	33.86	8	33.86	21	33.86	13	9.34	15.5023	9.235	9.49123
62.76	45	33.88	8	33.88	10	33.88	9	33.88	11	33.88	12	9.345	14.6674	9.24	7.39786
62.8	44	33.9	9	33.9	4	33.9	13	33.9	14	33.9	12	9.35	13.3774	9.245	7.89254
62.84	17	33.92	13	33.92	7	33.92	13	33.92	22	33.92	22	9.355	13.7574	9.25	10.0667
62.88	68	33.94	11	33.94	10	33.94	15	33.94	17	33.94	14	9.36	15.865	9.255	11.9874
62.92	79	33.96	5	33.96	5	33.96	10	33.96	9	33.96	13	9.365	16.264	9.26	12.7763
62.96	145	33.98	9	33.98	9	33.98	21	33.98	14	33.98	14	9.37	12.653	9.265	13.7614
63	184	34	21	34	7	34	13	34	11	34	12	9.375	8.1998	9.27	15.4654
63.04	143	34.02	13	34.02	7	34.02	18	34.02	23	34.02	15	9.38	6.60508	9.275	15.6054
63.08	71	34.04	8	34.04	3	34.04	12	34.04	19	34.04	25	9.385	5.75122	9.28	15.923
63.12	93	34.06	9	34.06	7	34.06	22	34.06	15	34.06	17	9.39	5.67184	9.285	14.1298
63.16	97	34.08	8	34.08	10	34.08	11	34.08	14	34.08	12	9.395	4.03304	9.29	12.8895
63.2	100	34.1	13	34.1	6	34.1	5	34.1	9	34.1	12	9.4	2.19829	9.295	12.8061
63.24	80	34.12	12	34.12	7	34.12	9	34.12	14	34.12	13	9.405	-0.367877	9.3	12.4254
63.28	51	34.14	14	34.14	7	34.14	11	34.14	15	34.14	11	9.41	0.49508	9.305	13.1918
63.32	21	34.16	9	34.16	14	34.16	12	34.16	16	34.16	14	9.415	3.12571	9.31	12.143
63.36	29	34.18	14	34.18	2	34.18	9	34.18	12	34.18	13	9.42	6.55445	9.315	10.9774
63.4	23	34.2	6	34.2	10	34.2	9	34.2	11	34.2	15	9.425	8.43118	9.32	13.1491
63.44	50	34.22	8	34.22	8	34.22	12	34.22	16	34.22	18	9.43	7.79542	9.325	14.5308
63.48	47	34.24	10	34.24	11	34.24	14	34.24	15	34.24	13	9.435	6.03104	9.33	16.4334
63.52	32	34.26	6	34.26	5	34.26	7	34.26	12	34.26	16	9.44	5.46503	9.335	16.3335
63.56	36	34.28	6	34.28	3	34.28	16	34.28	16	34.28	21	9.445	7.26223	9.34	15.9179
63.6	36	34.3	8	34.3	10	34.3	9	34.3	10	34.3	12	9.45	10.4368	9.345	16.911
63.64	22	34.32	13	34.32	7	34.32	11	34.32	9	34.32	10	9.455	10.2459	9.35	17.4747
63.68	19	34.34	11	34.34	5	34.34	12	34.34	18	34.34	15	9.46	7.99363	9.355	16.2036
63.72	20	34.36	10	34.36	5	34.36	11	34.36	11	34.36	22	9.465	6.43935	9.36	13.8512
63.76	17	34.38	8	34.38	5	34.38	6	34.38	21	34.38	13	9.47	7.06324	9.365	11.8592
63.8	23	34.4	11	34.4	9	34.4	8	34.4	15	34.4	19	9.475	5.70041	9.37	9.2975
63.84	36	34.42	5	34.42	5	34.42	8	34.42	16	34.42	18	9.48	2.1999	9.375	7.10952
63.88	45	34.44	7	34.44	6	34.44	6	34.44	15	34.44	19	9.485	1.6577	9.38	5.13723
63.92	44	34.46	7	34.46	1	34.46	4	34.46	12	34.46	18	9.49	0.725683	9.385	4.26616
63.96	25	34.48	11	34.48	6	34.48	13	34.48	15	34.48	14	9.495	1.40155	9.39	5.38328
64	33	34.5	14	34.5	4	34.5	8	34.5	9	34.5	15	9.5	3.20512	9.395	7.35932
64.04	27	34.52	4	34.52	11	34.52	13	34.52	14	34.52	15	9.505	4.94116	9.4	11.0632
64.08	49	34.54	10	34.54	3	34.54	5	34.54	10	34.54	14	9.51	7.83884	9.405	14.0772
64.12	34	34.56	8	34.56	4	34.56	5	34.56	12	34.56	10	9.515	10.8508	9.41	18.2768
64.16	40	34.58	10	34.58	6	34.58	7	34.58	13	34.58	18	9.52	8.79624	9.415	18.2445
64.2	36	34.6	16	34.6	7	34.6	5	34.6	12	34.6	12	9.525	5.53723	9.42	15.4402
64.24	38	34.62	8	34.62	6	34.62	7	34.62	11	34.62	17	9.53	3.33459	9.425	11.4146
64.28	47	34.64	8	34.64	4	34.64	9	34.64	14	34.64	16	9.535	0.603627	9.43	9.57069
64.32	42	34.66	6	34.66	15	34.66	11	34.66	9	34.66	22	9.54	-0.652454	9.435	7.53095
64.36	47	34.68	10	34.68	7	34.68	9	34.68	9	34.68	13	9.545	-0.658198	9.44	4.30365
64.4	68	34.7	10	34.7	13	34.7	16	34.7	14	34.7	14	9.55	0.350489	9.445	4.50247
64.44	106	34.72	11	34.72	3	34.72	10	34.72	14	34.72	11	9.555	3.98454	9.45	5.4038
64.48	174	34.74	15	34.74	7	34.74	8	34.74	15	34.74	13	9.56	9.20039	9.455	6.32457
64.52	267	34.76	5	34.76	7	34.76	15	34.76	13	34.76	13	9.565	14.2209	9.46	7.77178
64.56	475	34.78	9	34.78	4	34.78	8	34.78	8	34.78	10	9.57	14.0693	9.465	6.67336
64.6	499	34.8	13	34.8	8	34.8	12	34.8	14	34.8	14	9.575	11.446	9.47	8.76141
64.64	433	34.82	16	34.82	9	34.82	11	34.82	19	34.82	13	9.58	11.3458	9.475	10.7245
64.68	281	34.84	9	34.84	9	34.84	9	34.84	10	34.84	19	9.585	12.0376	9.48	13.6307
64.72	265	34.86	8	34.86	7	34.86	8	34.86	9	34.86	18	9.59	12.3627	9.485	13.724
64.76	300	34.88	11	34.88	4	34.88	8	34.88	8	34.88	14	9.595	10.5544	9.49	11.2469
64.8	286	34.9	5	34.9	7	34.9	11	34.9	8	34.9	13	9.6	7.13288	9.495	10.0759
64.84	169	34.92	4	34.92	8	34.92	6	34.92	7	34.92	18	9.605	5.89655	9.5	11.1538
64.88	74	34.94	9	34.94	9	34.94	11	34.94	10	34.94	6	9.61	6.39808	9.505	10.3204
64.92	66	34.96	11	34.96	7	34.96	17	34.96	12	34.96	7	9.615	5.47144	9.51	7.67472
64.96	67	34.98	12	34.98	12	34.98	10	34.98	14	34.98	12	9.62	6.96098	9.515	3.37321
65	33	35	8	35	9	35	9	35	7	35	17	9.625	5.9953	9.52	5.47416
65.04	28	35.02	15	35.02	6	35.02	9	35.02	17	35.02	12	9.63	3.40735	9.525	10.4886
65.08	24	35.04	7	35.04	11	35.04	9	35.04	9	35.04	14	9.635	4.78449	9.53	16.852
65.12	31	35.06	12	35.06	5	35.06	9	35.06	11	35.06	14	9.64	7.36673	9.535	16.1655
65.16	40	35.08	10	35.08	6	35.08	16	35.08	17	35.08	16	9.645	10.2214	9.54	15.7011
65.2	30	35.1	5	35.1	7	35.1	9	35.1	11	35.1	16	9.65	9.16698	9.545	15.813
65.24	43	35.12	9	35.12	8	35.12	14	35.12	14	35.12	17	9.655	6.82298	9.55	16.0381
65.28	40	35.14	12	35.14	6	35.14	12	35.14	13	35.14	13	9.66	2.69812	9.555	13.984
65.32	26	35.16	10	35.16	9	35.16	13	35.16	12	35.16	16	9.665	-1.10771	9.56	10.5852
65.36	28	35.18	12	35.18	8	35.18	18	35.18	4	35.18	8	9.67	-4.89812	9.565	11.1849
65.4	49	35.2	16	35.2	10	35.2	12	35.2	6	35.2	11	9.675	-4.57352	9.57	12.301
65.44	58	35.22	11	35.22	5	35.22	13	35.22	12	35.22	10	9.68	-2.70216	9.575	12.3213
65.48	116	35.24	15	35.24	5	35.24	17	35.24	19	35.24	6	9.685	3.36101	9.58	10.2901
65.52	207	35.26	11	35.26	11	35.26	21	35.26	10	35.26	11	9.69	8.057	9.585	10.9842
65.56	283	35.28	14	35.28	14	35.28	16	35.28	21	35.28	11	9.695	11.6407	9.59	12.1303
65.6	194	35.3	11	35.3	19	35.3	20	35.3	15	35.3	15	9.7	11.5578	9.595	11.6378
65.64	189	35.32	13	35.32	14	35.32	22	35.32	17	35.32	10	9.705	10.7099	9.6	9.72784
65.68	129	35.34	11	35.34	4	35.34	20	35.34	12	35.34	12	9.71	7.89277	9.605	7.10471
65.72	171	35.36	13	35.36	14	35.36	25	35.36	14	35.36	10	9.715	5.56155	9.61	5.43566
65.76	166	35.38	16	35.38	9	35.38	23	35.38	16	35.38	13	9.72	4.88515	9.615	3.27023
65.8	91	35.4	8	35.4	14	35.4	22	35.4	19	35.4	15	9.725	6.86149	9.62	0.106589
65.84	89	35.42	6	35.42	20	35.42	24	35.42	13	35.42	13	9.73	10.0114	9.625	0.866297
65.88	39	35.44	9	35.44	14	35.44	25	35.44	12	35.44	12	9.735	9.4385	9.63	1.22945
65.92	42	35.46	15	35.46	18	35.46	32	35.46	10	35.46	12	9.74	8.4212	9.635	3.01762
65.96	29	35.48	15	35.48	14	35.48	28	35.48	9	35.48	13	9.745	7.36583	9.64	5.38829
66	32	35.5	9	35.5	26	35.5	24	35.5	10	35.5	11	9.75	8.86356	9.645	7.1539
66.04	28	35.52	13	35.52	21	35.52	36	35.52	16	35.52	7	9.755	5.93963	9.65	10.5041
66.08	34	35.54	12	35.54	14	35.54	32	35.54	14	35.54	15	9.76	2.69163	9.655	14.1033
66.12	24	35.56	14	35.56	20	35.56	32	35.56	18	35.56	7	9.765	-0.1192	9.66	17.3016
66.16	21	35.58	8	35.58	20	35.58	25	35.58	12	35.58	19	9.77	1.5076	9.665	17.0861
66.2	17	35.6	10	35.6	15	35.6	27	35.6	13	35.6	16	9.775	3.08645	9.67	17.2579
66.24	20	35.62	11	35.62	13	35.62	21	35.62	18	35.62	16	9.78	3.61572	9.675	18.5415
66.28	28	35.64	10	35.64	18	35.64	23	35.64	13	35.64	17	9.785	2.35165	9.68	17.1972
66.32	32	35.66	14	35.66	15	35.66	22	35.66	14	35.66	12	9.79	1.18501	9.685	11.78
66.36	23	35.68	8	35.68	16	35.68	19	35.68	15	35.68	15	9.795	-1.22312	9.69	8.45911
66.4	30	35.7	11	35.7	12	35.7	22	35.7	8	35.7	9	9.8	-2.45349	9.695	7.11876
66.44	15	35.72	13	35.72	14	35.72	23	35.72	14	35.72	14	9.805	-4.22519	9.7	10.0331
66.48	41	35.74	28	35.74	11	35.74	17	35.74	9	35.74	8	9.81	-2.5949	9.705	12.366
66.52	29	35.76	21	35.76	13	35.76	18	35.76	3	35.76	7	9.815	-1.18494	9.71	16.878
66.56	31	35.78	24	35.78	21	35.78	21	35.78	11	35.78	11	9.82	-1.75051	9.715	19.2643
66.6	32	35.8	23	35.8	18	35.8	20	35.8	15	35.8	19	9.825	-1.975	9.72	21.0397
66.64	39	35.82	19	35.82	13	35.82	16	35.82	5	35.82	14	9.83	-1.81526	9.725	20.7745
66.68	32	35.84	23	35.84	16	35.84	28	35.84	7	35.84	13	9.835	0.121831	9.73	20.3574
66.72	25	35.86	23	35.86	8	35.86	7	35.86	11	35.86	10	9.84	3.03631	9.735	17.8304
66.76	51	35.88	29	35.88	7	35.88	9	35.88	16	35.88	14	9.845	5.30243	9.74	14.0104
66.8	42	35.9	30	35.9	10	35.9	10	35.9	12	35.9	15	9.85	4.31354	9.745	12.1194
66.84	35	35.92	49	35.92	6	35.92	13	35.92	12	35.92	11	9.855	3.91704	9.75	10.8212
66.88	30	35.94	51	35.94	7	35.94	16	35.94	14	35.94	14	9.86	4.0548	9.755	11.5342
66.92	20	35.96	50	35.96	11	35.96	23	35.96	13	35.96	11	9.865	4.79502	9.76	10.1315
66.96	22	35.98	55	35.98	9	35.98	12	35.98	4	35.98	15	9.87	4.70688	9.765	6.73213
67	7	36	54	36	9	36	10	36	16	36	9	9.875	4.07119	9.77	5.78426
67.04	20	36.02	55	36.02	11	36.02	8	36.02	8	36.02	9	9.88	3.16961	9.775	5.28794
67.08	14	36.04	71	36.04	11	36.04	4	36.04	10	36.04	16	9.885	3.74896	9.78	6.48221
67.12	23	36.06	69	36.06	10	36.06	6	36.06	12	36.06	19	9.89	2.85752	9.785	5.87565
67.16	17	36.08	79	36.08	9	36.08	12	36.08	15	36.08	16	9.895	3.28986	9.79	3.88337
67.2	24	36.1	91	36.1	8	36.1	8	36.1	13	36.1	10	9.9	2.20022	9.795	2.37537
67.24	39	36.12	87	36.12	7	36.12	10	36.12	8	36.12	13	9.905	1.74438	9.8	2.40132
67.28	43	36.14	101	36.14	9	36.14	8	36.14	16	36.14	15	9.91	3.82605	9.805	4.2366
67.32	25	36.16	90	36.16	5	36.16	7	36.16	11	36.16	13	9.915	8.06849	9.81	7.29871
67.36	27	36.18	89	36.18	6	36.18	6	36.18	7	36.18	11	9.92	10.6335	9.815	9.86896
67.4	23	36.2	86	36.2	6	36.2	7	36.2	3	36.2	9	9.925	7.78683	9.82	11.0028
67.44	45	36.22	93	36.22	3	36.22	3	36.22	9	36.22	16	9.93	6.23602	9.825	11.2673
67.48	39	36.24	76	36.24	5	36.24	7	36.24	17	36.24	11	9.935	2.68908	9.83	13.2025
67.52	25	36.26	64	36.26	1	36.26	8	36.26	5	36.26	16	9.94	0.141112	9.835	13.1923
67.56	46	36.28	43	36.28	8	36.28	10	36.28	8	36.28	14	9.945	-0.284176	9.84	11.6137
67.6	29	36.3	57	36.3	9	36.3	5	36.3	13	36.3	10	9.95	1.62682	9.845	10.8345
67.64	16	36.32	50	36.32	6	36.32	2	36.32	14	36.32	15	9.955	4.35826	9.85	7.14737
67.68	19	36.34	58	36.34	7	36.34	10	36.34	7	36.34	20	9.96	6.47381	9.855	2.2402
67.72	26	36.36	36	36.36	4	36.36	4	36.36	11	36.36	11	9.965	9.6311	9.86	-0.186916
67.76	21	36.38	35	36.38	4	36.38	7	36.38	9	36.38	10	9.97	13.4401	9.865	1.33258
67.8	35	36.4	27	36.4	10	36.4	2	36.4	14	36.4	8	9.975	16.494	9.87	2.79497
67.84	23	36.42	21	36.42	5	36.42	10	36.42	13	36.42	12	9.98	15.8634	9.875	2.83276
67.88	27	36.44	25	36.44	8	36.44	9	36.44	11	36.44	17	9.985	10.3867	9.88	4.48778
67.92	33	36.46	15	36.46	3	36.46	10	36.46	16	36.46	10	9.99	4.27231	9.885	6.89479
67.96	19	36.48	23	36.48	15	36.48	4	36.48	10	36.48	9	9.995	0.581895	9.89	7.83676
68	27	36.5	30	36.5	9	36.5	3	36.5	12	36.5	12	10	-1.83337	9.895	5.98855
68.04	25	36.52	23	36.52	10	36.52	5	36.52	12	36.52	17	10.005	-2.8601	9.9	5.2398
68.08	23	36.54	30	36.54	7	36.54	5	36.54	10	36.54	18	10.01	-0.27263	9.905	7.76037
68.12	17	36.56	23	36.56	9	36.56	8	36.56	11	36.56	14	10.015	5.21944	9.91	10.6915
68.16	27	36.58	29	36.58	11	36.58	10	36.58	11	36.58	13	10.02	9.86051	9.915	13.5359
68.2	26	36.6	17	36.6	9	36.6	9	36.6	19	36.6	10	10.025	10.5424	9.92	11.7971
68.24	21	36.62	14	36.62	3	36.62	6	36.62	13	36.62	10	10.03	9.90366	9.925	8.27991
68.28	21	36.64	18	36.64	9	36.64	3	36.64	10	36.64	5	10.035	9.10726	9.93	4.97161
68.32	23	36.66	20	36.66	5	36.66	8	36.66	13	36.66	16	10.04	7.57016	9.935	1.59756
68.36	17	36.68	15	36.68	10	36.68	4	36.68	16	36.68	9	10.045	4.25544	9.94	-0.0949171
68.4	16	36.7	19	36.7	9	36.7	10	36.7	6	36.7	15	10.05	0.310027	9.945	-0.359116
68.44	42	36.72	17	36.72	6	36.72	6	36.72	9	36.72	11	10.055	-0.73436	9.95	2.58479
68.48	20	36.74	14	36.74	6	36.74	9	36.74	11	36.74	12	10.06	-4.04209	9.955	7.13539
68.52	26	36.76	12	36.76	8	36.76	13	36.76	13	36.76	25	10.065	-8.8702	9.96	11.7333
68.56	35	36.78	9	36.78	6	36.78	3	36.78	9	36.78	8	10.07	-8.88429	9.965	13.1995
68.6	29	36.8	18	36.8	6	36.8	5	36.8	14	36.8	6	10.075	-7.53962	9.97	11.8599
68.64	24	36.82	5	36.82	10	36.82	9	36.82	13	36.82	7	10.08	-1.01627	9.975	10.7625
68.68	22	36.84	18	36.84	9	36.84	7	36.84	8	36.84	9	10.085	5.24507	9.98	13.187
68.72	29	36.86	17	36.86	11	36.86	6	36.86	14	36.86	11	10.09	8.76892	9.985	15.0903
68.76	22	36.88	22	36.88	13	36.88	4	36.88	14	36.88	15	10.095	9.87831	9.99	13.9788
68.8	36	36.9	16	36.9	8	36.9	12	36.9	12	36.9	22	10.1	9.22144	9.995	11.0018
68.84	35	36.92	17	36.92	12	36.92	7	36.92	9	36.92	18	10.105	7.40079	10	9.87421
68.88	42	36.94	17	36.94	12	36.94	5	36.94	9	36.94	8	10.11	6.11093	10.005	7.71993
68.92	46	36.96	18	36.96	10	36.96	7	36.96	11	36.96	11	10.115	2.82753	10.01	8.82963
68.96	27	36.98	22	36.98	7	36.98	9	36.98	9	36.98	9	10.12	0.237358	10.015	12.7271
69	49	37	24	37	6	37	5	37	9	37	8	10.125	1.10271	10.02	19.1108
69.04	47	37.02	24	37.02	9	37.02	7	37.02	12	37.02	8	10.13	1.01775	10.025	25.056
69.08	71	37.04	30	37.04	5	37.04	5	37.04	6	37.04	14	10.135	-1.17674	10.03	25.258
69.12	110	37.06	18	37.06	9	37.06	8	37.06	8	37.06	6	10.14	-2.83246	10.035	20.184
69.16	96	37.08	30	37.08	13	37.08	7	37.08	9	37.08	8	10.145	-4.15505	10.04	14.9686
69.2	85	37.1	30	37.1	5	37.1	5	37.1	9	37.1	14	10.15	-1.84864	10.045	11.9795
69.24	60	37.12	45	37.12	8	37.12	5	37.12	12	37.12	10	10.155	-1.87392	10.05	10.7135
69.28	71	37.14	42	37.14	8	37.14	5	37.14	15	37.14	15	10.16	-2.07124	10.055	7.31321
69.32	85	37.16	39	37.16	11	37.16	6	37.16	14	37.16	6	10.165	-0.581916	10.06	5.70205
69.36	61	37.18	39	37.18	7	37.18	5	37.18	9	37.18	14	10.17	-0.0396588	10.065	6.2488
69.4	51	37.2	47	37.2	6	37.2	8	37.2	13	37.2	11	10.175	2.71297	10.07	6.09978
69.44	40	37.22	50	37.22	15	37.22	6	37.22	11	37.22	15	10.18	3.01489	10.075	4.45358
69.48	21	37.24	58	37.24	6	37.24	9	37.24	16	37.24	11	10.185	2.18083	10.08	4.12501
69.52	27	37.26	48	37.26	11	37.26	5	37.26	13	37.26	9	10.19	3.07805	10.085	4.45952
69.56	19	37.28	49	37.28	17	37.28	9	37.28	12	37.28	11	10.195	4.41019	10.09	3.82868
69.6	23	37.3	50	37.3	14	37.3	4	37.3	10	37.3	11	10.2	7.71964	10.095	5.99934
69.64	26	37.32	32	37.32	15	37.32	14	37.32	8	37.32	12	10.205	11.0674	10.1	7.1256
69.68	13	37.34	40	37.34	24	37.34	6	37.34	13	37.34	7	10.21	12.9912	10.105	10.3607
69.72	30	37.36	38	37.36	17	37.36	11	37.36	9	37.36	9	10.215	14.576	10.11	11.5428
69.76	51	37.38	37	37.38	18	37.38	10	37.38	11	37.38	10	10.22	11.0374	10.115	10.578
69.8	20	37.4	41	37.4	19	37.4	11	37.4	9	37.4	10	10.225	5.5064	10.12	11.0772
69.84	36	37.42	27	37.42	8	37.42	15	37.42	10	37.42	12	10.23	2.60158	10.125	11.9511
69.88	35	37.44	29	37.44	15	37.44	6	37.44	12	37.44	9	10.235	0.0896418	10.13	11.9766
69.92	23	37.46	28	37.46	15	37.46	7	37.46	10	37.46	11	10.24	1.0401	10.135	11.5901
69.96	26	37.48	36	37.48	18	37.48	6	37.48	16	37.48	12	10.245	1.42861	10.14	10.8131
		37.5	29	37.5	17	37.5	8	37.5	11	37.5	13	10.25	2.65458	10.145	12.9377
		37.52	23	37.52	24	37.52	6	37.52	12	37.52	14	10.255	4.00172	10.15	14.7579
		37.54	26	37.54	25	37.54	4	37.54	12	37.54	8	10.26	2.9874	10.155	15.1272
		37.56	29	37.56	22	37.56	12	37.56	20	37.56	17	10.265	2.24015	10.16	12.4462
		37.58	30	37.58	23	37.58	9	37.58	12	37.58	13	10.27	3.34059	10.165	9.44307
		37.6	33	37.6	40	37.6	7	37.6	11	37.6	11	10.275	3.55563	10.17	8.82992
		37.62	34	37.62	21	37.62	2	37.62	11	37.62	16	10.28	3.85581	10.175	11.748
		37.64	31	37.64	24	37.64	10	37.64	9	37.64	11	10.285	3.12919	10.18	13.4923
		37.66	43	37.66	23	37.66	4	37.66	9	37.66	15	10.29	2.38409	10.185	15.0165
		37.68	43	37.68	23	37.68	9	37.68	13	37.68	10	10.295	1.91464	10.19	13.3915
		37.7	33	37.7	22	37.7	10	37.7	9	37.7	12	10.3	3.23573	10.195	12.9201
		37.72	35	37.72	22	37.72	6	37.72	6	37.72	6	10.305	2.61725	10.2	12.9282
		37.74	52	37.74	25	37.74	5	37.74	12	37.74	9	10.31	0.606263	10.205	13.4094
		37.76	59	37.76	17	37.76	6	37.76	18	37.76	18	10.315	-0.128161	10.21	14.262
		37.78	61	37.78	11	37.78	2	37.78	6	37.78	13	10.32	1.85323	10.215	12.6718
		37.8	74	37.8	26	37.8	4	37.8	13	37.8	13	10.325	6.70929	10.22	10.1565
		37.82	80	37.82	15	37.82	8	37.82	9	37.82	19	10.33	11.3306	10.225	6.92637
		37.84	90	37.84	17	37.84	8	37.84	13	37.84	12	10.335	14.0972	10.23	7.34276
		37.86	96	37.86	14	37.86	7	37.86	12	37.86	11	10.34	14.4668	10.235	8.28983
		37.88	79	37.88	19	37.88	8	37.88	12	37.88	12	10.345	13.8654	10.24	9.959
		37.9	93	37.9	13	37.9	7	37.9	7	37.9	11	10.35	11.2893	10.245	9.01174
		37.92	91	37.92	9	37.92	7	37.92	17	37.92	10	10.355	12.0113	10.25	9.84348
		37.94	93	37.94	14	37.94	12	37.94	12	37.94	8	10.36	13.5599	10.255	9.64715
		37.96	76	37.96	15	37.96	10	37.96	12	37.96	7	10.365	15.6027	10.26	12.2328
		37.98	76	37.98	9	37.98	10	37.98	12	37.98	10	10.37	16.4356	10.265	15.3589
		38	78	38	4	38	15	38	13	38	13	10.375	14.0285	10.27	16.1455
		38.02	65	38.02	11	38.02	11	38.02	8	38.02	14	10.38	8.53941	10.275	13.4365
		38.04	51	38.04	7	38.04	7	38.04	8	38.04	13	10.385	3.4462	10.28	10.601
		38.06	46	38.06	7	38.06	8	38.06	12	38.06	13	10.39	1.9691	10.285	9.82282
		38.08	38	38.08	12	38.08	11	38.08	8	38.08	14	10.395	5.37186	10.29	9.35423
		38.1	50	38.1	8	38.1	11	38.1	15	38.1	9	10.4	7.66926	10.295	5.70901
		38.12	50	38.12	5	38.12	8	38.12	13	38.12	18	10.405	7.81312	10.3	3.22161
		38.14	38	38.14	6	38.14	7	38.14	9	38.14	6	10.41	7.7256	10.305	4.62334
		38.16	44	38.16	6	38.16	9	38.16	10	38.16	14	10.415	7.96226	10.31	6.22947
		38.18	35	38.18	2	38.18	6	38.18	10	38.18	10	10.42	6.28148	10.315	8.04369
		38.2	45	38.2	7	38.2	13	38.2	17	38.2	13	10.425	5.94595	10.32	9.33022
		38.22	41	38.22	6	38.22	11	38.22	13	38.22	12	10.43	6.11074	10.325	9.51851
		38.24	56	38.24	5	38.24	6	38.24	15	38.24	9	10.435	9.68784	10.33	8.27058
		38.26	69	38.26	10	38.26	7	38.26	13	38.26	13	10.44	14.3615	10.335	7.61802
		38.28	61	38.28	9	38.28	7	38.28	11	38.28	18	10.445	15.1438	10.34	6.59567
		38.3	65	38.3	8	38.3	6	38.3	6	38.3	15	10.45	14.1331	10.345	8.92546
		38.32	71	38.32	5	38.32	5	38.32	9	38.32	14	10.455	11.9003	10.35	12.3546
		38.34	83	38.34	12	38.34	6	38.34	11	38.34	11	10.46	10.19	10.355	15.3314
		38.36	92	38.36	6	38.36	4	38.36	10	38.36	13	10.465	7.52748	10.36	16.5543
		38.38	84	38.38	9	38.38	11	38.38	21	38.38	11	10.47	7.75318	10.365	17.0984
		38.4	100	38.4	6	38.4	4	38.4	11	38.4	13	10.475	6.92839	10.37	17.5878
		38.42	127	38.42	6	38.42	5	38.42	9	38.42	13	10.48	8.04737	10.375	15.23
		38.44	93	38.44	7	38.44	8	38.44	13	38.44	12	10.485	8.16741	10.38	10.5219
		38.46	106	38.46	6	38.46	6	38.46	5	38.46	9	10.49	6.18106	10.385	5.04857
		38.48	93	38.48	5	38.48	4	38.48	9	38.48	9	10.495	6.36389	10.39	1.00392
		38.5	88	38.5	9	38.5	9	38.5	16	38.5	12	10.5	7.06557	10.395	0.501121
		38.52	84	38.52	6	38.52	7	38.52	12	38.52	17	10.505	3.93121	10.4	0.129725
		38.54	86	38.54	9	38.54	3	38.54	11	38.54	7	10.51	0.0034517	10.405	-0.71396
		38.56	99	38.56	10	38.56	6	38.56	18	38.56	7	10.515	-2.44061	10.41	2.95747
		38.58	74	38.58	8	38.58	5	38.58	7	38.58	15	10.52	0.945081	10.415	6.1071
		38.6	67	38.6	1	38.6	2	38.6	13	38.6	15	10.525	3.69028	10.42	8.47452
		38.62	60	38.62	10	38.62	4	38.62	13	38.62	14	10.53	5.3561	10.425	7.99185
		38.64	69	38.64	6	38.64	4	38.64	15	38.64	12	10.535	3.24549	10.43	10.3982
		38.66	53	38.66	6	38.66	6	38.66	10	38.66	9	10.54	1.06129	10.435	12.0517
		38.68	53	38.68	7	38.68	7	38.68	11	38.68	18	10.545	1.73465	10.44	13.5337
		38.7	60	38.7	6	38.7	6	38.7	9	38.7	11	10.55	-0.53392	10.445	14.9209
		38.72	42	38.72	3	38.72	3	38.72	6	38.72	14	10.555	-4.18543	10.45	15.2612
		38.74	34	38.74	11	38.74	6	38.74	16	38.74	9	10.56	-7.83244	10.455	14.9162
		38.76	38	38.76	6	38.76	10	38.76	16	38.76	13	10.565	-8.83813	10.46	11.7848
		38.78	16	38.78	9	38.78	6	38.78	9	38.78	15	10.57	-6.61495	10.465	9.03086
		38.8	29	38.8	5	38.8	8	38.8	6	38.8	9	10.575	-2.68767	10.47	4.81232
		38.82	29	38.82	3	38.82	8	38.82	7	38.82	10	10.58	1.20419	10.475	3.21688
		38.84	16	38.84	9	38.84	6	38.84	12	38.84	13	10.585	3.15923	10.48	4.11211
		38.86	22	38.86	2	38.86	5	38.86	11	38.86	14	10.59	2.04985	10.485	5.20183
		38.88	12	38.88	5	38.88	6	38.88	10	38.88	9	10.595	1.58902	10.49	6.10702
		38.9	17	38.9	4	38.9	4	38.9	16	38.9	9	10.6	2.02444	10.495	6.032
		38.92	11	38.92	4	38.92	4	38.92	8	38.92	19	10.605	2.51826	10.5	4.99587
		38.94	19	38.94	4	38.94	4	38.94	8	38.94	10	10.61	2.85908	10.505	5.01884
		38.96	10	38.96	7	38.96	4	38.96	11	38.96	13	10.615	2.87822	10.51	4.58899
		38.98	12	38.98	13	38.98	8	38.98	8	38.98	14	10.62	3.11961	10.515	1.78733
		39	10	39	5	39	4	39	10	39	13	10.625	4.13531	10.52	3.324
		39.02	16	39.02	10	39.02	6	39.02	7	39.02	17	10.63	4.64382	10.525	6.49732
		39.04	14	39.04	1	39.04	0	39.04	15	39.04	15	10.635	4.07387	10.53	8.21126
		39.06	12	39.06	5	39.06	9	39.06	5	39.06	14	10.64	4.96663	10.535	8.05517
		39.08	17	39.08	2	39.08	5	39.08	7	39.08	15	10.645	6.34957	10.54	10.9101
		39.1	16	39.1	3	39.1	4	39.1	8	39.1	15	10.65	10.1873	10.545	14.5228
		39.12	12	39.12	6	39.12	7	39.12	14	39.12	15	10.655	12.4937	10.55	15.7329
		39.14	8	39.14	6	39.14	6	39.14	12	39.14	9	10.66	12.9098	10.555	14.0708
		39.16	6	39.16	5	39.16	6	39.16	12	39.16	9	10.665	11.9403	10.56	12.3418
		39.18	8	39.18	6	39.18	4	39.18	12	39.18	13	10.67	10.3222	10.565	8.56499
		39.2	8	39.2	9	39.2	4	39.2	11	39.2	18	10.675	10.5816	10.57	7.93497
		39.22	11	39.22	10	39.22	5	39.22	11	39.22	18	10.68	10.1997	10.575	7.99753
		39.24	7	39.24	14	39.24	4	39.24	18	39.24	21	10.685	8.96106	10.58	5.56487
		39.26	7	39.26	7	39.26	4	39.26	7	39.26	15	10.69	9.30387	10.585	3.28613
		39.28	8	39.28	17	39.28	9	39.28	13	39.28	6	10.695	7.48264	10.59	1.92186
		39.3	12	39.3	4	39.3	3	39.3	16	39.3	12	10.7	3.92134	10.595	4.13763
		39.32	4	39.32	11	39.32	6	39.32	11	39.32	13	10.705	-0.625113	10.6	6.08064
		39.34	13	39.34	8	39.34	9	39.34	9	39.34	18	10.71	-3.64834	10.605	5.60402
		39.36	9	39.36	9	39.36	3	39.36	14	39.36	14	10.715	-0.860215	10.61	6.32999
		39.38	11	39.38	9	39.38	2	39.38	12	39.38	20	10.72	2.55567	10.615	5.794
		39.4	16	39.4	9	39.4	6	39.4	5	39.4	15	10.725	4.28873	10.62	5.49184
		39.42	12	39.42	8	39.42	6	39.42	12	39.42	9	10.73	4.76338	10.625	6.74183
		39.44	9	39.44	6	39.44	4	39.44	15	39.44	15	10.735	3.26963	10.63	7.02084
		39.46	5	39.46	9	39.46	5	39.46	19	39.46	19	10.74	4.36225	10.635	5.59429
		39.48	8	39.48	8	39.48	6	39.48	13	39.48	17	10.745	6.57462	10.64	2.99827
		39.5	8	39.5	8	39.5	1	39.5	10	39.5	12	10.75	5.19091	10.645	2.09668
		39.52	3	39.52	7	39.52	4	39.52	8	39.52	20	10.755	4.23253	10.65	2.81743
		39.54	8	39.54	7	39.54	6	39.54	7	39.54	14	10.76	0.989745	10.655	1.94018
		39.56	6	39.56	3	39.56	7	39.56	12	39.56	17	10.765	-2.37712	10.66	0.892503
		39.58	6	39.58	12	39.58	4	39.58	7	39.58	9	10.77	-5.41538	10.665	3.17124
		39.6	7	39.6	8	39.6	6	39.6	12	39.6	16	10.775	-6.49465	10.67	10.1524
		39.62	13	39.62	11	39.62	7	39.62	12	39.62	7	10.78	-3.63444	10.675	19.207
		39.64	12	39.64	13	39.64	3	39.64	6	39.64	20	10.785	1.25128	10.68	25.7508
		39.66	6	39.66	7	39.66	1	39.66	10	39.66	13	10.79	8.0944	10.685	25.5891
		39.68	4	39.68	10	39.68	8	39.68	14	39.68	22	10.795	8.99987	10.69	20.1844
		39.7	7	39.7	9	39.7	2	39.7	18	39.7	24	10.8	6.93775	10.695	13.6579
		39.72	6	39.72	6	39.72	3	39.72	6	39.72	9	10.805	4.09512	10.7	8.78421
		39.74	9	39.74	6	39.74	9	39.74	8	39.74	13	10.81	1.34114	10.705	6.66633
		39.76	8	39.76	9	39.76	2	39.76	4	39.76	15	10.815	1.58347	10.71	6.4232
		39.78	12	39.78	2	39.78	7	39.78	13	39.78	13	10.82	3.23863	10.715	5.97407
		39.8	13	39.8	8	39.8	3	39.8	15	39.8	8	10.825	4.83317	10.72	5.75055
		39.82	17	39.82	6	39.82	10	39.82	9	39.82	9	10.83	6.23846	10.725	8.44999
		39.84	10	39.84	2	39.84	6	39.84	6	39.84	15	10.835	4.78003	10.73	10.8363
		39.86	9	39.86	6	39.86	7	39.86	11	39.86	15	10.84	2.44262	10.735	13.2962
		39.88	5	39.88	1	39.88	9	39.88	12	39.88	15	10.845	1.62038	10.74	15.952
		39.9	6	39.9	6	39.9	7	39.9	7	39.9	9	10.85	3.77791	10.745	16.581
		39.92	8	39.92	2	39.92	4	39.92	13	39.92	10	10.855	7.02803	10.75	15.1472
		39.94	5	39.94	4	39.94	14	39.94	7	39.94	13	10.86	9.16411	10.755	12.5075
		39.96	5	39.96	7	39.96	2	39.96	9	39.96	9	10.865	10.5499	10.76	10.1498
		39.98	5	39.98	6	39.98	7	39.98	12	39.98	19	10.87	10.9545	10.765	11.3483
		40	11	40	12	40	7	40	12	40	19	10.875	9.44987	10.77	14.4891
		40.02	9	40.02	8	40.02	7	40.02	7	40.02	15	10.88	8.18302	10.775	14.7638
		40.04	4	40.04	7	40.04	6	40.04	14	40.04	9	10.885	7.12879	10.78	14.2444
		40.06	11	40.06	5	40.06	2	40.06	4	40.06	6	10.89	6.89979	10.785	9.37195
		40.08	9	40.08	7	40.08	3	40.08	10	40.08	11	10.895	8.74319	10.79	9.26557
		40.1	9	40.1	7	40.1	5	40.1	8	40.1	15	10.9	9.88704	10.795	8.96381
		40.12	13	40.12	5	40.12	4	40.12	11	40.12	14	10.905	9.90336	10.8	10.191
		40.14	7	40.14	6	40.14	6	40.14	14	40.14	16	10.91	9.82913	10.805	11.1023
		40.16	5	40.16	5	40.16	6	40.16	15	40.16	13	10.915	8.62763	10.81	10.5624
		40.18	5	40.18	5	40.18	9	40.18	7	40.18	10	10.92	8.22381	10.815	11.6627
		40.2	8	40.2	8	40.2	6	40.2	12	40.2	12	10.925	6.05648	10.82	13.9272
		40.22	8	40.22	8	40.22	5	40.22	20	40.22	10	10.93	3.41475	10.825	16.2688
		40.24	12	40.24	6	40.24	10	40.24	6	40.24	13	10.935	0.593011	10.83	15.8041
		40.26	8	40.26	10	40.26	3	40.26	7	40.26	16	10.94	-1.3786	10.835	16.4131
		40.28	9	40.28	9	40.28	1	40.28	13	40.28	6	10.945	-1.60097	10.84	14.7974
		40.3	3	40.3	7	40.3	0	40.3	14	40.3	22	10.95	-2.25037	10.845	13.3835
		40.32	6	40.32	3	40.32	8	40.32	9	40.32	10	10.955	-2.87371	10.85	9.19295
		40.34	10	40.34	8	40.34	6	40.34	9	40.34	7	10.96	-3.65868	10.855	6.49248
		40.36	4	40.36	6	40.36	8	40.36	5	40.36	5	10.965	-1.55509	10.86	4.12131
		40.38	10	40.38	2	40.38	4	40.38	5	40.38	14	10.97	2.95312	10.865	-0.176335
		40.4	9	40.4	4	40.4	11	40.4	5	40.4	11	10.975	2.73791	10.87	0.389145
		40.42	6	40.42	4	40.42	9	40.42	13	40.42	9	10.98	-1.05071	10.875	1.65891
		40.44	13	40.44	4	40.44	7	40.44	14	40.44	14	10.985	-3.58957	10.88	2.90374
		40.46	5	40.46	10	40.46	4	40.46	10	40.46	15	10.99	-3.18936	10.885	3.63583
		40.48	11	40.48	3	40.48	4	40.48	14	40.48	7	10.995	-2.08964	10.89	5.36986
		40.5	6	40.5	13	40.5	8	40.5	18	40.5	20	11	-1.78987	10.895	6.03339
		40.52	13	40.52	11	40.52	2	40.52	11	40.52	10	11.005	-0.167779	10.9	6.33815
		40.54	11	40.54	12	40.54	9	40.54	11	40.54	8	11.01	0.65459	10.905	6.58811
		40.56	10	40.56	11	40.56	7	40.56	14	40.56	12	11.015	5.0749	10.91	9.31494
		40.58	11	40.58	7	40.58	6	40.58	21	40.58	14	11.02	6.45997	10.915	12.6432
		40.6	6	40.6	13	40.6	3	40.6	7	40.6	5	11.025	6.39907	10.92	12.7516
		40.62	11	40.62	8	40.62	5	40.62	14	40.62	11	11.03	8.05289	10.925	9.62214
		40.64	10	40.64	5	40.64	15	40.64	12	40.64	9	11.035	10.1696	10.93	5.14381
		40.66	9	40.66	13	40.66	11	40.66	14	40.66	11	11.04	11.5459	10.935	5.38731
		40.68	9	40.68	9	40.68	8	40.68	10	40.68	3	11.045	12.44	10.94	7.98255
		40.7	10	40.7	7	40.7	5	40.7	11	40.7	17	11.05	10.5108	10.945	9.33791
		40.72	9	40.72	3	40.72	8	40.72	7	40.72	6	11.055	8.51253	10.95	7.06749
		40.74	11	40.74	8	40.74	14	40.74	10	40.74	13	11.06	6.3983	10.955	6.29121
		40.76	8	40.76	11	40.76	8	40.76	7	40.76	11	11.065	2.64547	10.96	8.90417
		40.78	9	40.78	9	40.78	2	40.78	10	40.78	18	11.07	0.768472	10.965	11.8898
		40.8	10	40.8	6	40.8	9	40.8	11	40.8	9	11.075	1.11884	10.97	14.516
		40.82	8	40.82	11	40.82	5	40.82	10	40.82	8	11.08	1.54481	10.975	13.8751
		40.84	8	40.84	6	40.84	13	40.84	14	40.84	17	11.085	1.46134	10.98	12.6905
		40.86	12	40.86	9	40.86	9	40.86	20	40.86	13	11.09	3.35941	10.985	10.4981
		40.88	14	40.88	12	40.88	7	40.88	14	40.88	15	11.095	5.07818	10.99	10.3607
		40.9	5	40.9	22	40.9	7	40.9	9	40.9	18	11.1	7.9969	10.995	10.2043
		40.92	13	40.92	13	40.92	7	40.92	15	40.92	12	11.105	7.08195	11	7.6243
		40.94	12	40.94	10	40.94	8	40.94	13	40.94	7	11.11	5.89148	11.005	7.17863
		40.96	11	40.96	11	40.96	11	40.96	17	40.96	14	11.115	3.847	11.01	5.86972
		40.98	11	40.98	10	40.98	11	40.98	10	40.98	12	11.12	4.03982	11.015	7.8518
		41	15	41	16	41	12	41	9	41	14	11.125	3.66347	11.02	12.3358
		41.02	26	41.02	8	41.02	10	41.02	17	41.02	13	11.13	4.72441	11.025	15.1857
		41.04	26	41.04	28	41.04	7	41.04	12	41.04	10	11.135	5.21171	11.03	15.774
		41.06	30	41.06	16	41.06	6	41.06	14	41.06	12	11.14	2.77802	11.035	16.6083
		41.08	27	41.08	11	41.08	11	41.08	9	41.08	15	11.145	0.615084	11.04	15.3513
		41.1	29	41.1	20	41.1	10	41.1	9	41.1	23	11.15	-0.778571	11.045	13.1559
		41.12	27	41.12	22	41.12	10	41.12	16	41.12	16	11.155	-0.661689	11.05	9.89057
		41.14	33	41.14	28	41.14	7	41.14	9	41.14	18	11.16	-0.639902	11.055	8.57808
		41.16	32	41.16	13	41.16	10	41.16	7	41.16	10	11.165	-0.419501	11.06	7.22128
		41.18	31	41.18	25	41.18	7	41.18	12	41.18	12	11.17	-1.53514	11.065	6.89427
		41.2	32	41.2	27	41.2	15	41.2	10	41.2	14	11.175	-0.486444	11.07	8.65655
		41.22	39	41.22	17	41.22	8	41.22	5	41.22	12	11.18	0.486256	11.075	10.8119
		41.24	44	41.24	33	41.24	12	41.24	12	41.24	9	11.185	3.52027	11.08	13.4699
		41.26	46	41.26	31	41.26	8	41.26	28	41.26	18	11.19	3.70645	11.085	14.7442
		41.28	32	41.28	28	41.28	9	41.28	10	41.28	14	11.195	4.06383	11.09	14.1921
		41.3	34	41.3	35	41.3	16	41.3	10	41.3	5	11.2	6.43327	11.095	12.8748
		41.32	35	41.32	31	41.32	8	41.32	12	41.32	5	11.205	6.84569	11.1	13.3693
		41.34	28	41.34	31	41.34	13	41.34	9	41.34	12	11.21	5.77518	11.105	14.967
		41.36	19	41.36	39	41.36	12	41.36	9	41.36	9	11.215	3.02413	11.11	16.7184
		41.38	25	41.38	34	41.38	19	41.38	11	41.38	19	11.22	3.7869	11.115	14.3238
		41.4	18	41.4	31	41.4	16	41.4	6	41.4	13	11.225	5.00443	11.12	12.3097
		41.42	16	41.42	31	41.42	14	41.42	18	41.42	16	11.23	6.21221	11.125	12.2451
		41.44	12	41.44	18	41.44	10	41.44	12	41.44	9	11.235	7.92382	11.13	12.7028
		41.46	12	41.46	34	41.46	13	41.46	10	41.46	13	11.24	7.45307	11.135	11.6704
		41.48	18	41.48	45	41.48	18	41.48	9	41.48	9	11.245	4.68459	11.14	9.95945
		41.5	10	41.5	20	41.5	11	41.5	9	41.5	16	11.25	2.92405	11.145	10.0002
		41.52	19	41.52	30	41.52	14	41.52	10	41.52	10	11.255	-0.426706	11.15	12.0469
		41.54	11	41.54	33	41.54	10	41.54	9	41.54	12	11.26	-0.131728	11.155	13.0614
		41.56	6	41.56	19	41.56	13	41.56	16	41.56	4	11.265	0.660787	11.16	15.1778
		41.58	10	41.58	30	41.58	25	41.58	9	41.58	17	11.27	2.43377	11.165	15.646
		41.6	11	41.6	32	41.6	13	41.6	8	41.6	5	11.275	3.01849	11.17	18.2811
		41.62	11	41.62	22	41.62	13	41.62	15	41.62	13	11.28	3.84074	11.175	19.268
		41.64	10	41.64	22	41.64	16	41.64	11	41.64	12	11.285	1.94236	11.18	19.3476
		41.66	17	41.66	21	41.66	16	41.66	8	41.66	18	11.29	-0.120449	11.185	18.4137
		41.68	12	41.68	19	41.68	27	41.68	6	41.68	12	11.295	-1.81476	11.19	16.6227
		41.7	15	41.7	26	41.7	20	41.7	9	41.7	10	11.3	-1.53911	11.195	13.2564
		41.72	9	41.72	11	41.72	20	41.72	11	41.72	10	11.305	-2.49048	11.2	12.2906
		41.74	7	41.74	19	41.74	21	41.74	20	41.74	5	11.31	-1.6906	11.205	11.1683
		41.76	6	41.76	18	41.76	17	41.76	13	41.76	7	11.315	-0.329731	11.21	10.3895
		41.78	10	41.78	12	41.78	22	41.78	8	41.78	8	11.32	0.532146	11.215	9.25614
		41.8	10	41.8	12	41.8	20	41.8	14	41.8	15	11.325	0.755944	11.22	7.83016
		41.82	7	41.82	9	41.82	15	41.82	11	41.82	13	11.33	2.32052	11.225	7.83161
		41.84	7	41.84	10	41.84	22	41.84	18	41.84	19	11.335	5.07694	11.23	7.89604
		41.86	7	41.86	16	41.86	27	41.86	9	41.86	13	11.34	6.27872	11.235	7.12671
		41.88	11	41.88	12	41.88	14	41.88	11	41.88	16	11.345	9.63011	11.24	6.51226
		41.9	5	41.9	6	41.9	21	41.9	15	41.9	18	11.35	12.7251	11.245	6.40651
		41.92	1	41.92	10	41.92	15	41.92	11	41.92	7	11.355	14.8056	11.25	4.95992
		41.94	5	41.94	10	41.94	18	41.94	9	41.94	9	11.36	13.5018	11.255	4.59141
		41.96	10	41.96	10	41.96	15	41.96	5	41.96	12	11.365	10.4246	11.26	2.15303
		41.98	8	41.98	9	41.98	9	41.98	14	41.98	20	11.37	8.57718	11.265	1.27012
		42	6	42	12	42	10	42	14	42	21	11.375	6.83767	11.27	4.10243
		42.02	4	42.02	8	42.02	11	42.02	13	42.02	6	11.38	5.48045	11.275	5.4673
		42.04	12	42.04	7	42.04	10	42.04	15	42.04	20	11.385	4.70099	11.28	7.84846
		42.06	6	42.06	4	42.06	12	42.06	18	42.06	10	11.39	5.39357	11.285	8.0179
		42.08	13	42.08	10	42.08	13	42.08	10	42.08	8	11.395	5.57321	11.29	8.66082
		42.1	13	42.1	4	42.1	11	42.1	17	42.1	9	11.4	6.72737	11.295	10.0399
		42.12	8	42.12	7	42.12	22	42.12	11	42.12	11	11.405	6.59117	11.3	7.55975
		42.14	10	42.14	9	42.14	18	42.14	11	42.14	16	11.41	5.41627	11.305	6.03906
		42.16	9	42.16	8	42.16	12	42.16	17	42.16	18	11.415	3.79013	11.31	7.42232
		42.18	7	42.18	7	42.18	7	42.18	13	42.18	15	11.42	1.38867	11.315	12.4664
		42.2	10	42.2	11	42.2	17	42.2	13	42.2	10	11.425	-0.868865	11.32	15.5348
		42.22	10	42.22	5	42.22	17	42.22	13	42.22	22	11.43	1.03077	11.325	15.0765
		42.24	8	42.24	7	42.24	15	42.24	8	42.24	11	11.435	3.87565	11.33	12.771
		42.26	8	42.26	6	42.26	12	42.26	11	42.26	19	11.44	6.10473	11.335	11.4683
		42.28	6	42.28	11	42.28	16	42.28	11	42.28	11	11.445	9.93829	11.34	11.8423
		42.3	7	42.3	10	42.3	13	42.3	8	42.3	15	11.45	12.2034	11.345	12.107
		42.32	11	42.32	7	42.32	11	42.32	9	42.32	12	11.455	12.7852	11.35	9.97586
		42.34	11	42.34	8	42.34	10	42.34	11	42.34	15	11.46	11.7078	11.355	6.31457
		42.36	11	42.36	6	42.36	4	42.36	11	42.36	7	11.465	9.60747	11.36	2.70436
		42.38	9	42.38	5	42.38	9	42.38	16	42.38	18	11.47	9.46181	11.365	1.307
		42.4	12	42.4	6	42.4	10	42.4	11	42.4	17	11.475	9.89043	11.37	3.95289
		42.42	7	42.42	2	42.42	8	42.42	9	42.42	16	11.48	8.80155	11.375	5.77493
		42.44	10	42.44	7	42.44	9	42.44	11	42.44	12	11.485	7.49016	11.38	4.6982
		42.46	14	42.46	3	42.46	10	42.46	10	42.46	16	11.49	6.49154	11.385	2.17025
		42.48	12	42.48	4	42.48	5	42.48	14	42.48	12	11.495	4.36324	11.39	1.69466
		42.5	8	42.5	10	42.5	9	42.5	12	42.5	17	11.5	3.58157	11.395	3.11478
		42.52	10	42.52	7	42.52	9	42.52	12	42.52	13	11.505	4.28501	11.4	2.91732
		42.54	13	42.54	7	42.54	5	42.54	15	42.54	11	11.51	2.94738	11.405	5.93546
		42.56	8	42.56	3	42.56	9	42.56	20	42.56	12	11.515	1.52059	11.41	8.39592
		42.58	22	42.58	7	42.58	7	42.58	13	42.58	10	11.52	0.861306	11.415	10.2448
		42.6	14	42.6	8	42.6	12	42.6	12	42.6	14	11.525	0.240126	11.42	11.4635
		42.62	18	42.62	4	42.62	7	42.62	12	42.62	16	11.53	-0.321557	11.425	10.2894
		42.64	11	42.64	10	42.64	5	42.64	23	42.64	7	11.535	-0.113554	11.43	13.259
		42.66	21	42.66	10	42.66	8	42.66	7	42.66	22	11.54	-0.430851	11.435	14.8855
		42.68	23	42.68	9	42.68	5	42.68	9	42.68	17	11.545	-1.19899	11.44	14.0743
		42.7	11	42.7	13	42.7	7	42.7	11	42.7	17	11.55	0.467843	11.445	13.9507
		42.72	26	42.72	14	42.72	8	42.72	14	42.72	17	11.555	3.6442	11.45	9.92569
		42.74	26	42.74	8	42.74	5	42.74	10	42.74	12	11.56	3.3419	11.455	7.26837
		42.76	28	42.76	4	42.76	8	42.76	7	42.76	18	11.565	4.90399	11.46	7.98409
		42.78	32	42.78	5	42.78	4	42.78	13	42.78	15	11.57	5.08516	11.465	8.86265
		42.8	53	42.8	4	42.8	5	42.8	13	42.8	22	11.575	7.28292	11.47	8.99408
		42.82	43	42.82	2	42.82	7	42.82	13	42.82	12	11.58	7.96949	11.475	9.32361
		42.84	76	42.84	5	42.84	5	42.84	14	42.84	10	11.585	6.99831	11.48	8.32706
		42.86	77	42.86	7	42.86	10	42.86	10	42.86	15	11.59	6.01314	11.485	8.90851
		42.88	76	42.88	5	42.88	4	42.88	16	42.88	5	11.595	5.79375	11.49	12.6129
		42.9	68	42.9	8	42.9	7	42.9	12	42.9	14	11.6	6.01333	11.495	16.2018
		42.92	85	42.92	8	42.92	7	42.92	19	42.92	13	11.605	6.28635	11.5	18.3285
		42.94	87	42.94	4	42.94	4	42.94	15	42.94	11	11.61	6.7106	11.505	17.8158
		42.96	70	42.96	5	42.96	5	42.96	9	42.96	16	11.615	7.02099	11.51	17.5364
		42.98	73	42.98	2	42.98	6	42.98	5	42.98	16	11.62	9.17389	11.515	15.8388
		43	74	43	4	43	6	43	17	43	11	11.625	12.252	11.52	11.8067
		43.02	72	43.02	8	43.02	6	43.02	14	43.02	11	11.63	13.4472	11.525	7.0465
		43.04	57	43.04	4	43.04	7	43.04	11	43.04	18	11.635	13.7609	11.53	5.26221
		43.06	57	43.06	4	43.06	2	43.06	6	43.06	15	11.64	12.1005	11.535	6.01578
		43.08	46	43.08	7	43.08	6	43.08	9	43.08	10	11.645	10.0485	11.54	8.47987
		43.1	28	43.1	4	43.1	4	43.1	11	43.1	20	11.65	8.16849	11.545	8.62318
		43.12	40	43.12	6	43.12	13	43.12	11	43.12	21	11.655	8.37133	11.55	7.37765
		43.14	27	43.14	3	43.14	3	43.14	19	43.14	13	11.66	8.86275	11.555	7.32612
		43.16	21	43.16	5	43.16	8	43.16	12	43.16	9	11.665	6.91735	11.56	9.80618
		43.18	17	43.18	7	43.18	11	43.18	15	43.18	16	11.67	5.7027	11.565	11.1387
		43.2	20	43.2	6	43.2	11	43.2	8	43.2	15	11.675	4.6835	11.57	11.9953
		43.22	20	43.22	3	43.22	6	43.22	6	43.22	11	11.68	1.36311	11.575	13.3336
		43.24	21	43.24	4	43.24	3	43.24	14	43.24	20	11.685	-1.88963	11.58	12.4455
		43.26	17	43.26	3	43.26	5	43.26	12	43.26	11	11.69	-3.55552	11.585	10.6478
		43.28	14	43.28	5	43.28	12	43.28	9	43.28	14	11.695	-2.35611	11.59	9.25234
		43.3	15	43.3	3	43.3	8	43.3	7	43.3	7	11.7	-0.217406	11.595	11.5135
		43.32	16	43.32	4	43.32	4	43.32	11	43.32	12	11.705	-0.905628	11.6	11.3122
		43.34	9	43.34	4	43.34	4	43.34	13	43.34	13	11.71	-1.02205	11.605	9.72453
		43.36	12	43.36	3	43.36	6	43.36	13	43.36	13	11.715	-0.00710361	11.61	9.35994
		43.38	12	43.38	4	43.38	7	43.38	13	43.38	12	11.72	-0.0524905	11.615	11.2633
		43.4	9	43.4	6	43.4	7	43.4	15	43.4	12	11.725	1.19792	11.62	11.8709
		43.42	12	43.42	5	43.42	4	43.42	18	43.42	8	11.73	0.229491	11.625	13.1945
		43.44	9	43.44	7	43.44	9	43.44	10	43.44	13	11.735	0.674398	11.63	13.8656
		43.46	11	43.46	5	43.46	7	43.46	12	43.46	15	11.74	1.54676	11.635	15.5191
		43.48	9	43.48	6	43.48	14	43.48	18	43.48	10	11.745	4.5871	11.64	16.8148
		43.5	15	43.5	4	43.5	4	43.5	6	43.5	16	11.75	12.8557	11.645	14.3372
		43.52	7	43.52	5	43.52	7	43.52	8	43.52	11	11.755	15.5955	11.65	8.18659
		43.54	11	43.54	4	43.54	10	43.54	16	43.54	27	11.76	12.8655	11.655	7.03701
		43.56	7	43.56	3	43.56	6	43.56	13	43.56	12	11.765	6.64974	11.66	8.9772
		43.58	9	43.58	9	43.58	3	43.58	10	43.58	18	11.77	3.87325	11.665	9.6778
		43.6	11	43.6	2	43.6	7	43.6	10	43.6	16	11.775	2.45256	11.67	9.59192
		43.62	9	43.62	4	43.62	3	43.62	11	43.62	14	11.78	3.35371	11.675	8.14441
		43.64	9	43.64	2	43.64	6	43.64	9	43.64	20	11.785	5.29875	11.68	8.18899
		43.66	5	43.66	8	43.66	5	43.66	12	43.66	14	11.79	7.91028	11.685	9.59929
		43.68	8	43.68	5	43.68	7	43.68	11	43.68	21	11.795	9.58255	11.69	12.1846
		43.7	7	43.7	6	43.7	1	43.7	10	43.7	18	11.8	9.70656	11.695	13.5088
		43.72	13	43.72	5	43.72	3	43.72	5	43.72	25	11.805	10.3554	11.7	15.3193
		43.74	6	43.74	4	43.74	3	43.74	6	43.74	15	11.81	8.3026	11.705	14.9209
		43.76	11	43.76	3	43.76	6	43.76	10	43.76	16	11.815	5.1259	11.71	13.3106
		43.78	4	43.78	8	43.78	4	43.78	17	43.78	9	11.82	0.403221	11.715	9.75105
		43.8	14	43.8	4	43.8	5	43.8	14	43.8	10	11.825	-0.597397	11.72	6.38584
		43.82	8	43.82	3	43.82	2	43.82	9	43.82	16	11.83	0.570797	11.725	4.26811
		43.84	5	43.84	7	43.84	8	43.84	14	43.84	20	11.835	2.35784	11.73	4.23276
		43.86	10	43.86	6	43.86	6	43.86	17	43.86	13	11.84	3.51557	11.735	6.12109
		43.88	7	43.88	5	43.88	6	43.88	9	43.88	11	11.845	5.01093	11.74	8.08738
		43.9	7	43.9	6	43.9	10	43.9	8	43.9	7	11.85	5.09344	11.745	12.1009
		43.92	5	43.92	4	43.92	5	43.92	14	43.92	12	11.855	3.67098	11.75	15.5066
		43.94	10	43.94	8	43.94	8	43.94	16	43.94	12	11.86	-0.0674617	11.755	17.2293
		43.96	11	43.96	1	43.96	3	43.96	14	43.96	26	11.865	-1.65136	11.76	16.7916
		43.98	8	43.98	8	43.98	6	43.98	12	43.98	12	11.87	-1.48144	11.765	14.2754
		44	7	44	10	44	6	44	15	44	14	11.875	-3.65813	11.77	12.9729
		44.02	9	44.02	7	44.02	7	44.02	14	44.02	14	11.88	-5.34888	11.775	11.0457
		44.04	5	44.04	4	44.04	5	44.04	11	44.04	9	11.885	-6.14261	11.78	11.0565
		44.06	11	44.06	5	44.06	7	44.06	7	44.06	8	11.89	-3.38492	11.785	9.24185
		44.08	7	44.08	8	44.08	9	44.08	11	44.08	6	11.895	0.257264	11.79	7.59894
		44.1	8	44.1	2	44.1	4	44.1	17	44.1	10	11.9	2.2272	11.795	7.74068
		44.12	8	44.12	4	44.12	6	44.12	8	44.12	16	11.905	4.58051	11.8	6.66149
		44.14	5	44.14	2	44.14	5	44.14	9	44.14	9	11.91	3.89949	11.805	7.79445
		44.16	4	44.16	8	44.16	6	44.16	8	44.16	9	11.915	2.14269	11.81	8.91138
		44.18	9	44.18	1	44.18	12	44.18	13	44.18	11	11.92	3.85874	11.815	10.8404
		44.2	10	44.2	4	44.2	5	44.2	9	44.2	17	11.925	4.57521	11.82	14.4365
		44.22	5	44.22	6	44.22	6	44.22	8	44.22	10	11.93	6.11514	11.825	14.5208
		44.24	4	44.24	6	44.24	7	44.24	16	44.24	16	11.935	5.88564	11.83	14.0416
		44.26	8	44.26	3	44.26	13	44.26	12	44.26	18	11.94	6.18044	11.835	15.6166
		44.28	14	44.28	4	44.28	6	44.28	17	44.28	14	11.945	6.4668	11.84	15.9607
		44.3	3	44.3	2	44.3	9	44.3	10	44.3	13	11.95	6.11533	11.845	17.0329
		44.32	6	44.32	9	44.32	4	44.32	15	44.32	9	11.955	7.00584	11.85	16.6626
		44.34	8	44.34	4	44.34	8	44.34	10	44.34	9	11.96	7.02777	11.855	15.0656
		44.36	11	44.36	5	44.36	6	44.36	17	44.36	7	11.965	3.60428	11.86	12.7232
		44.38	10	44.38	11	44.38	4	44.38	14	44.38	21	11.97	1.11776	11.865	11.9935
		44.4	8	44.4	10	44.4	9	44.4	8	44.4	11	11.975	-0.0702447	11.87	11.7899
		44.42	11	44.42	10	44.42	5	44.42	12	44.42	18	11.98	1.35092	11.875	11.7239
		44.44	14	44.44	2	44.44	6	44.44	3	44.44	7	11.985	1.95602	11.88	12.8053
		44.46	7	44.46	9	44.46	14	44.46	17	44.46	14	11.99	2.31932	11.885	13.0098
		44.48	8	44.48	10	44.48	12	44.48	10	44.48	9	11.995	1.25874	11.89	12.5255
		44.5	6	44.5	5	44.5	10	44.5	18	44.5	12	12	0.670414	11.895	13.4344
		44.52	3	44.52	8	44.52	8	44.52	11	44.52	16	12.005	-0.634219	11.9	14.4038
		44.54	6	44.54	7	44.54	9	44.54	8	44.54	17	12.01	-0.850626	11.905	13.5235
		44.56	9	44.56	7	44.56	10	44.56	15	44.56	11	12.015	-1.82805	11.91	11.7557
		44.58	10	44.58	10	44.58	10	44.58	10	44.58	14	12.02	-0.858435	11.915	5.93486
		44.6	10	44.6	7	44.6	5	44.6	14	44.6	8	12.025	1.43343	11.92	3.21384
		44.62	10	44.62	10	44.62	15	44.62	10	44.62	13	12.03	5.83524	11.925	0.291687
		44.64	4	44.64	5	44.64	9	44.64	12	44.64	13	12.035	8.21818	11.93	-5.27044
		44.66	3	44.66	6	44.66	9	44.66	16	44.66	17	12.04	4.98281	11.935	-8.78935
		44.68	8	44.68	4	44.68	14	44.68	6	44.68	13	12.045	0.849937	11.94	-5.55224
		44.7	8	44.7	9	44.7	10	44.7	17	44.7	11	12.05	-0.991396	11.945	0.447692
		44.72	10	44.72	10	44.72	7	44.72	13	44.72	9	12.055	-0.577523	11.95	8.27944
		44.74	10	44.74	14	44.74	13	44.74	11	44.74	19	12.06	2.81435	11.955	13.2524
		44.76	5	44.76	8	44.76	9	44.76	6	44.76	12	12.065	6.18835	11.96	15.8518
		44.78	10	44.78	11	44.78	7	44.78	12	44.78	11	12.07	6.87656	11.965	16.3437
		44.8	7	44.8	10	44.8	6	44.8	11	44.8	14	12.075	9.4323	11.97	14.3483
		44.82	9	44.82	13	44.82	16	44.82	15	44.82	11	12.08	10.0619	11.975	11.7556
		44.84	10	44.84	19	44.84	4	44.84	11	44.84	13	12.085	8.45577	11.98	11.1705
		44.86	3	44.86	15	44.86	5	44.86	6	44.86	12	12.09	4.60544	11.985	10.1641
		44.88	7	44.88	15	44.88	6	44.88	12	44.88	16	12.095	1.27395	11.99	6.50882
		44.9	13	44.9	15	44.9	5	44.9	14	44.9	9	12.1	0.876968	11.995	4.58554
		44.92	4	44.92	17	44.92	22	44.92	7	44.92	22	12.105	2.68488	12	5.74075
		44.94	11	44.94	12	44.94	8	44.94	12	44.94	8	12.11	5.20871	12.005	8.8288
		44.96	7	44.96	22	44.96	8	44.96	10	44.96	12	12.115	8.00552	12.01	12.2502
		44.98	7	44.98	17	44.98	9	44.98	13	44.98	12	12.12	7.93908	12.015	13.687
		45	9	45	15	45	8	45	6	45	20	12.125	7.90755	12.02	15.8219
		45.02	5	45.02	16	45.02	11	45.02	9	45.02	13	12.13	10.2909	12.025	15.778
		45.04	15	45.04	8	45.04	17	45.04	13	45.04	14	12.135	12.457	12.03	16.081
		45.06	12	45.06	11	45.06	14	45.06	10	45.06	21	12.14	12.5674	12.035	12.6692
		45.08	9	45.08	21	45.08	17	45.08	9	45.08	14	12.145	11.1786	12.04	9.38274
		45.1	11	45.1	6	45.1	16	45.1	11	45.1	16	12.15	9.54429	12.045	6.94341
		45.12	10	45.12	16	45.12	9	45.12	8	45.12	17	12.155	10.1439	12.05	5.18044
		45.14	10	45.14	17	45.14	17	45.14	18	45.14	21	12.16	12.5331	12.055	5.73011
		45.16	16	45.16	14	45.16	9	45.16	8	45.16	12	12.165	11.4873	12.06	8.76254
		45.18	14	45.18	15	45.18	14	45.18	14	45.18	15	12.17	9.88225	12.065	10.3668
		45.2	18	45.2	11	45.2	22	45.2	11	45.2	12	12.175	10.9189	12.07	8.81599
		45.22	15	45.22	18	45.22	12	45.22	19	45.22	15	12.18	11.8281	12.075	7.48985
		45.24	23	45.24	15	45.24	20	45.24	9	45.24	21	12.185	9.82058	12.08	7.47915
		45.26	15	45.26	12	45.26	14	45.26	7	45.26	10	12.19	4.83594	12.085	9.04349
		45.28	16	45.28	19	45.28	12	45.28	9	45.28	17	12.195	2.88102	12.09	11.1667
		45.3	13	45.3	10	45.3	12	45.3	16	45.3	11	12.2	5.42462	12.095	12.8153
		45.32	19	45.32	9	45.32	10	45.32	13	45.32	12	12.205	5.60334	12.1	15.668
		45.34	25	45.34	4	45.34	11	45.34	9	45.34	21	12.21	4.20348	12.105	16.5512
		45.36	17	45.36	6	45.36	12	45.36	11	45.36	9	12.215	3.53011	12.11	18.3147
		45.38	17	45.38	8	45.38	15	45.38	12	45.38	8	12.22	3.8209	12.115	17.946
		45.4	15	45.4	15	45.4	11	45.4	4	45.4	15	12.225	3.72185	12.12	16.4442
		45.42	19	45.42	4	45.42	11	45.42	10	45.42	11	12.23	2.49218	12.125	14.4504
		45.44	33	45.44	8	45.44	18	45.44	11	45.44	12	12.235	1.67396	12.13	13.1425
		45.46	28	45.46	12	45.46	7	45.46	12	45.46	15	12.24	3.95367	12.135	10.1742
		45.48	33	45.48	12	45.48	14	45.48	7	45.48	15	12.245	4.35814	12.14	6.07948
		45.5	31	45.5	11	45.5	11	45.5	8	45.5	17	12.25	2.36439	12.145	4.36749
		45.52	36	45.52	10	45.52	5	45.52	9	45.52	15	12.255	-1.14928	12.15	4.94568
		45.54	30	45.54	12	45.54	12	45.54	14	45.54	17	12.26	-5.34531	12.155	6.0817
		45.56	40	45.56	6	45.56	10	45.56	9	45.56	9	12.265	-9.09758	12.16	5.45378
		45.58	40	45.58	2	45.58	10	45.58	2	45.58	17	12.27	-9.07915	12.165	5.18812
		45.6	52	45.6	8	45.6	12	45.6	13	45.6	14	12.275	-6.10349	12.17	6.65521
		45.62	55	45.62	9	45.62	17	45.62	9	45.62	9	12.28	-2.5584	12.175	10.1609
		45.64	57	45.64	5	45.64	13	45.64	18	45.64	12	12.285	-1.74636	12.18	10.9173
		45.66	54	45.66	6	45.66	13	45.66	4	45.66	16	12.29	-3.13185	12.185	12.6467
		45.68	76	45.68	8	45.68	11	45.68	13	45.68	11	12.295	-4.97007	12.19	12.9747
		45.7	67	45.7	4	45.7	17	45.7	14	45.7	21	12.3	-6.56367	12.195	12.9968
		45.72	90	45.72	2	45.72	10	45.72	17	45.72	17	12.305	-6.83808	12.2	13.2378
		45.74	120	45.74	7	45.74	9	45.74	10	45.74	20	12.31	-4.40322	12.205	11.0317
		45.76	124	45.76	6	45.76	3	45.76	18	45.76	12	12.315	-2.36967	12.21	8.4803
		45.78	149	45.78	11	45.78	8	45.78	7	45.78	16	12.32	0.168249	12.215	7.01975
		45.8	187	45.8	9	45.8	7	45.8	13	45.8	15	12.325	2.50826	12.22	8.62415
		45.82	206	45.82	9	45.82	4	45.82	17	45.82	9	12.33	1.69876	12.225	11.2817
		45.84	223	45.84	14	45.84	8	45.84	13	45.84	15	12.335	0.0797519	12.23	11.2005
		45.86	187	45.86	4	45.86	5	45.86	9	45.86	13	12.34	-1.67418	12.235	10.8754
		45.88	238	45.88	15	45.88	11	45.88	13	45.88	13	12.345	-0.366093	12.24	8.98481
		45.9	209	45.9	10	45.9	10	45.9	14	45.9	23	12.35	3.01327	12.245	8.08442
		45.92	174	45.92	7	45.92	6	45.92	9	45.92	10	12.355	3.26064	12.25	7.9251
		45.94	147	45.94	10	45.94	4	45.94	17	45.94	21	12.36	2.9175	12.255	8.35678
		45.96	152	45.96	17	45.96	5	45.96	13	45.96	13	12.365	3.25865	12.26	10.144
		45.98	152	45.98	11	45.98	5	45.98	15	45.98	14	12.37	6.16233	12.265	10.7372
		46	144	46	7	46	10	46	5	46	15	12.375	6.96664	12.27	10.5882
		46.02	118	46.02	10	46.02	4	46.02	9	46.02	14	12.38	5.07188	12.275	10.6611
		46.04	103	46.04	10	46.04	7	46.04	14	46.04	14	12.385	2.65767	12.28	12.4762
		46.06	86	46.06	12	46.06	3	46.06	13	46.06	14	12.39	2.87988	12.285	13.4598
		46.08	68	46.08	10	46.08	5	46.08	11	46.08	15	12.395	6.64248	12.29	12.7607
		46.1	57	46.1	13	46.1	2	46.1	13	46.1	8	12.4	9.0521	12.295	11.7292
		46.12	54	46.12	10	46.12	4	46.12	18	46.12	7	12.405	9.10071	12.3	9.82908
		46.14	38	46.14	12	46.14	6	46.14	9	46.14	15	12.41	6.42952	12.305	7.16459
		46.16	48	46.16	13	46.16	10	46.16	12	46.16	17	12.415	4.53741	12.31	5.92993
		46.18	25	46.18	29	46.18	11	46.18	9	46.18	27	12.42	2.72565	12.315	7.27491
		46.2	24	46.2	9	46.2	2	46.2	11	46.2	14	12.425	-2.08184	12.32	8.98997
		46.22	26	46.22	17	46.22	5	46.22	11	46.22	7	12.43	-3.27704	12.325	8.41305
		46.24	24	46.24	27	46.24	5	46.24	6	46.24	12	12.435	-3.78912	12.33	8.07749
		46.26	29	46.26	23	46.26	6	46.26	7	46.26	10	12.44	-4.83699	12.335	8.11735
		46.28	28	46.28	22	46.28	8	46.28	14	46.28	12	12.445	-5.12246	12.34	9.60323
		46.3	23	46.3	28	46.3	6	46.3	5	46.3	16	12.45	-5.56808	12.345	10.4738
		46.32	19	46.32	27	46.32	3	46.32	13	46.32	19	12.455	-3.92417	12.35	10.9046
		46.34	18	46.34	32	46.34	4	46.34	18	46.34	9	12.46	-0.543852	12.355	11.3627
		46.36	17	46.36	29	46.36	2	46.36	7	46.36	16	12.465	1.17743	12.36	11.6828
		46.38	22	46.38	34	46.38	4	46.38	5	46.38	17	12.47	2.2465	12.365	11.3581
		46.4	22	46.4	36	46.4	8	46.4	12	46.4	14	12.475	2.87801	12.37	10.7156
		46.42	17	46.42	42	46.42	2	46.42	15	46.42	17	12.48	5.36824	12.375	7.47934
		46.44	12	46.44	23	46.44	3	46.44	9	46.44	10	12.485	6.81599	12.38	5.30446
		46.46	19	46.46	47	46.46	5	46.46	11	46.46	8	12.49	8.63444	12.385	3.84046
		46.48	31	46.48	36	46.48	5	46.48	7	46.48	14	12.495	8.91691	12.39	2.23369
		46.5	22	46.5	43	46.5	6	46.5	19	46.5	12	12.5	10.4109	12.395	1.50537
		46.52	21	46.52	45	46.52	5	46.52	14	46.52	13	12.505	11.9684	12.4	1.44448
		46.54	15	46.54	34	46.54	3	46.54	10	46.54	20	12.51	12.885	12.405	2.13228
		46.56	11	46.56	52	46.56	5	46.56	7	46.56	23	12.515	11.8667	12.41	2.00241
		46.58	12	46.58	41	46.58	9	46.58	10	46.58	12	12.52	13.5661	12.415	3.58629
		46.6	8	46.6	57	46.6	9	46.6	9	46.6	16	12.525	14.2274	12.42	3.57735
		46.62	10	46.62	46	46.62	4	46.62	9	46.62	13	12.53	13.5276	12.425	4.90848
		46.64	15	46.64	43	46.64	4	46.64	18	46.64	8	12.535	9.98097	12.43	7.17434
		46.66	21	46.66	57	46.66	8	46.66	14	46.66	16	12.54	5.371	12.435	10.1044
		46.68	13	46.68	47	46.68	10	46.68	17	46.68	16	12.545	3.36616	12.44	11.9819
		46.7	12	46.7	36	46.7	7	46.7	10	46.7	10	12.55	1.78255	12.445	14.1946
		46.72	10	46.72	37	46.72	2	46.72	8	46.72	11	12.555	1.52795	12.45	16.0964
		46.74	13	46.74	43	46.74	3	46.74	8	46.74	13	12.56	2.52869	12.455	16.6594
		46.76	11	46.76	38	46.76	9	46.76	14	46.76	18	12.565	6.0412	12.46	15.8192
		46.78	12	46.78	57	46.78	3	46.78	14	46.78	15	12.57	7.79903	12.465	12.0036
		46.8	12	46.8	43	46.8	8	46.8	16	46.8	16	12.575	8.01561	12.47	6.8777
		46.82	14	46.82	44	46.82	5	46.82	15	46.82	12	12.58	6.9789	12.475	3.11934
		46.84	13	46.84	54	46.84	6	46.84	14	46.84	19	12.585	7.66306	12.48	1.61529
		46.86	9	46.86	39	46.86	10	46.86	15	46.86	13	12.59	8.54476	12.485	3.28513
		46.88	15	46.88	31	46.88	8	46.88	11	46.88	18	12.595	8.5815	12.49	4.36945
		46.9	10	46.9	30	46.9	6	46.9	9	46.9	20	12.6	5.51431	12.495	4.68413
		46.92	10	46.92	24	46.92	6	46.92	10	46.92	14	12.605	0.747264	12.5	2.77782
		46.94	16	46.94	31	46.94	9	46.94	12	46.94	16	12.61	-0.632334	12.505	-0.673189
		46.96	13	46.96	22	46.96	4	46.96	12	46.96	14	12.615	-1.22105	12.51	-2.67613
		46.98	6	46.98	23	46.98	2	46.98	9	46.98	13	12.62	-0.341443	12.515	-2.8095
		47	16	47	19	47	12	47	11	47	28	12.625	3.0349	12.52	-1.69633
		47.02	14	47.02	15	47.02	7	47.02	7	47.02	8	12.63	3.9334	12.525	0.238838
		47.04	14	47.04	19	47.04	13	47.04	9	47.04	13	12.635	3.84669	12.53	-0.77878
		47.06	11	47.06	21	47.06	5	47.06	9	47.06	21	12.64	3.47088	12.535	-0.574387
		47.08	10	47.08	10	47.08	5	47.08	11	47.08	16	12.645	5.4716	12.54	2.87682
		47.1	15	47.1	19	47.1	5	47.1	10	47.1	12	12.65	7.51603	12.545	7.59089
		47.12	9	47.12	21	47.12	5	47.12	6	47.12	19	12.655	8.08329	12.55	12.1959
		47.14	10	47.14	20	47.14	6	47.14	12	47.14	15	12.66	6.17494	12.555	13.5098
		47.16	9	47.16	16	47.16	2	47.16	8	47.16	9	12.665	4.17655	12.56	13.8104
		47.18	9	47.18	11	47.18	9	47.18	11	47.18	11	12.67	-0.139573	12.565	13.2837
		47.2	12	47.2	9	47.2	8	47.2	12	47.2	13	12.675	-2.57125	12.57	8.61947
		47.22	7	47.22	15	47.22	7	47.22	10	47.22	12	12.68	-2.01347	12.575	3.30186
		47.24	12	47.24	12	47.24	6	47.24	11	47.24	15	12.685	-1.90029	12.58	-0.43811
		47.26	21	47.26	8	47.26	10	47.26	8	47.26	15	12.69	0.671652	12.585	-2.04615
		47.28	14	47.28	5	47.28	14	47.28	11	47.28	15	12.695	3.14895	12.59	-2.59457
		47.3	8	47.3	5	47.3	6	47.3	14	47.3	9	12.7	6.64535	12.595	-2.68247
		47.32	15	47.32	3	47.32	11	47.32	13	47.32	12	12.705	7.5132	12.6	-0.787322
		47.34	11	47.34	9	47.34	5	47.34	16	47.34	12	12.71	9.26361	12.605	1.4342
		47.36	16	47.36	11	47.36	6	47.36	11	47.36	14	12.715	10.0733	12.61	4.85603
		47.38	7	47.38	13	47.38	10	47.38	10	47.38	5	12.72	8.63844	12.615	6.63098
		47.4	13	47.4	7	47.4	6	47.4	15	47.4	15	12.725	6.70415	12.62	6.27904
		47.42	14	47.42	7	47.42	16	47.42	9	47.42	13	12.73	3.10812	12.625	8.35855
		47.44	17	47.44	6	47.44	10	47.44	11	47.44	15	12.735	-0.939172	12.63	9.78709
		47.46	14	47.46	5	47.46	8	47.46	9	47.46	12	12.74	-5.15684	12.635	8.7586
		47.48	14	47.48	6	47.48	13	47.48	12	47.48	18	12.745	-6.5561	12.64	6.30296
		47.5	9	47.5	10	47.5	10	47.5	12	47.5	20	12.75	-4.76727	12.645	5.6445
		47.52	17	47.52	7	47.52	16	47.52	11	47.52	16	12.755	-2.35802	12.65	4.94675
		47.54	9	47.54	5	47.54	7	47.54	6	47.54	22	12.76	-0.393968	12.655	7.2063
		47.56	11	47.56	4	47.56	3	47.56	13	47.56	7	12.765	0.887344	12.66	8.10383
		47.58	12	47.58	9	47.58	10	47.58	12	47.58	13	12.77	1.75285	12.665	9.08277
		47.6	14	47.6	11	47.6	9	47.6	8	47.6	12	12.775	2.60792	12.67	9.53062
		47.62	12	47.62	8	47.62	5	47.62	7	47.62	15	12.78	5.26245	12.675	10.9126
		47.64	11	47.64	4	47.64	8	47.64	15	47.64	14	12.785	6.37477	12.68	11.0225
		47.66	10	47.66	9	47.66	9	47.66	10	47.66	9	12.79	7.17432	12.685	10.4839
		47.68	9	47.68	7	47.68	12	47.68	14	47.68	11	12.795	4.55707	12.69	10.9448
		47.7	15	47.7	14	47.7	10	47.7	16	47.7	12	12.8	3.54553	12.695	11.1388
		47.72	12	47.72	6	47.72	2	47.72	4	47.72	17	12.805	4.67612	12.7	9.88903
		47.74	14	47.74	8	47.74	6	47.74	13	47.74	15	12.81	4.09849	12.705	7.77782
		47.76	15	47.76	11	47.76	13	47.76	5	47.76	18	12.815	4.93669	12.71	5.3258
		47.78	9	47.78	1	47.78	7	47.78	13	47.78	10	12.82	2.62159	12.715	6.32936
		47.8	21	47.8	2	47.8	11	47.8	6	47.8	8	12.825	3.4452	12.72	8.3587
		47.82	21	47.82	9	47.82	9	47.82	9	47.82	13	12.83	1.52278	12.725	8.92783
		47.84	14	47.84	2	47.84	8	47.84	8	47.84	18	12.835	0.418373	12.73	8.22639
		47.86	16	47.86	7	47.86	14	47.86	14	47.86	7	12.84	-0.422669	12.735	9.01937
		47.88	18	47.88	6	47.88	7	47.88	7	47.88	16	12.845	-3.69069	12.74	8.29918
		47.9	18	47.9	4	47.9	7	47.9	12	47.9	13	12.85	-3.0653	12.745	8.04957
		47.92	28	47.92	5	47.92	4	47.92	6	47.92	15	12.855	0.111139	12.75	3.984
		47.94	23	47.94	5	47.94	6	47.94	10	47.94	10	12.86	1.86895	12.755	1.99946
		47.96	17	47.96	5	47.96	7	47.96	11	47.96	7	12.865	-1.71501	12.76	1.82646
		47.98	22	47.98	10	47.98	4	47.98	20	47.98	11	12.87	-6.81231	12.765	5.12549
		48	28	48	4	48	12	48	8	48	20	12.875	-8.10308	12.77	7.4141
		48.02	29	48.02	4	48.02	12	48.02	13	48.02	13	12.88	-6.59636	12.775	6.30104
		48.04	37	48.04	5	48.04	11	48.04	3	48.04	18	12.885	-5.0983	12.78	4.94852
		48.06	29	48.06	9	48.06	4	48.06	7	48.06	12	12.89	-3.01785	12.785	6.97595
		48.08	46	48.08	5	48.08	10	48.08	8	48.08	18	12.895	-3.24505	12.79	9.66062
		48.1	28	48.1	7	48.1	5	48.1	13	48.1	13	12.9	-3.52478	12.795	10.4965
		48.12	46	48.12	4	48.12	8	48.12	13	48.12	17	12.905	-3.65906	12.8	9.32626
		48.14	50	48.14	5	48.14	12	48.14	15	48.14	19	12.91	-0.991113	12.805	7.62416
		48.16	59	48.16	7	48.16	12	48.16	20	48.16	11	12.915	3.32811	12.81	6.17251
		48.18	54	48.18	7	48.18	9	48.18	14	48.18	9	12.92	7.0927	12.815	7.02035
		48.2	61	48.2	3	48.2	13	48.2	10	48.2	18	12.925	10.2168	12.82	6.1135
		48.22	71	48.22	6	48.22	12	48.22	8	48.22	11	12.93	9.62733	12.825	5.41285
		48.24	88	48.24	8	48.24	14	48.24	15	48.24	11	12.935	6.29447	12.83	6.58215
		48.26	96	48.26	3	48.26	19	48.26	15	48.26	17	12.94	1.21837	12.835	9.75602
		48.28	102	48.28	3	48.28	15	48.28	11	48.28	15	12.945	-0.340672	12.84	11.3613
		48.3	89	48.3	7	48.3	8	48.3	11	48.3	12	12.95	-1.14203	12.845	9.65699
		48.32	87	48.32	10	48.32	13	48.32	8	48.32	12	12.955	0.476736	12.85	7.10403
		48.34	118	48.34	3	48.34	13	48.34	5	48.34	11	12.96	-0.52577	12.855	5.80154
		48.36	88	48.36	3	48.36	17	48.36	9	48.36	19	12.965	-1.37255	12.86	5.18375
		48.38	89	48.38	8	48.38	17	48.38	11	48.38	13	12.97	-1.72269	12.865	6.34068
		48.4	107	48.4	5	48.4	10	48.4	5	48.4	15	12.975	-5.33326	12.87	6.77026
		48.42	92	48.42	6	48.42	18	48.42	13	48.42	10	12.98	-8.18612	12.875	8.40589
		48.44	87	48.44	8	48.44	17	48.44	11	48.44	11	12.985	-7.77222	12.88	8.78805
		48.46	76	48.46	7	48.46	24	48.46	15	48.46	5	12.99	-3.53924	12.885	9.51374
		48.48	79	48.48	8	48.48	13	48.48	7	48.48	15	12.995	1.04577	12.89	7.36987
		48.5	70	48.5	4	48.5	17	48.5	12	48.5	12	13	4.1669	12.895	3.68765
		48.52	59	48.52	3	48.52	11	48.52	10	48.52	13	13.005	5.60387	12.9	2.80242
		48.54	61	48.54	2	48.54	21	48.54	14	48.54	15	13.01	5.57603	12.905	3.04191
		48.56	68	48.56	7	48.56	15	48.56	13	48.56	15	13.015	4.65279	12.91	4.001
		48.58	43	48.58	7	48.58	25	48.58	9	48.58	10	13.02	2.63043	12.915	6.58606
		48.6	38	48.6	5	48.6	19	48.6	13	48.6	11	13.025	1.1543	12.92	8.66263
		48.62	41	48.62	2	48.62	12	48.62	17	48.62	15	13.03	-1.39062	12.925	8.78933
		48.64	40	48.64	3	48.64	9	48.64	12	48.64	4	13.035	-1.18033	12.93	6.73323
		48.66	40	48.66	4	48.66	20	48.66	14	48.66	19	13.04	-2.31243	12.935	4.94765
		48.68	41	48.68	2	48.68	15	48.68	6	48.68	4	13.045	-1.53711	12.94	4.25698
		48.7	34	48.7	2	48.7	11	48.7	10	48.7	14	13.05	-0.00666115	12.945	6.03037
		48.72	25	48.72	3	48.72	13	48.72	7	48.72	12	13.055	0.709055	12.95	8.24221
		48.74	30	48.74	6	48.74	13	48.74	12	48.74	15	13.06	0.358151	12.955	8.78925
		48.76	37	48.76	6	48.76	14	48.76	13	48.76	8	13.065	-0.798576	12.96	5.16118
		48.78	18	48.78	2	48.78	14	48.78	9	48.78	18	13.07	-2.41701	12.965	3.05026
		48.8	21	48.8	6	48.8	13	48.8	7	48.8	11	13.075	-1.46604	12.97	3.29009
		48.82	26	48.82	5	48.82	9	48.82	11	48.82	12	13.08	0.715006	12.975	2.27488
		48.84	19	48.84	8	48.84	10	48.84	12	48.84	12	13.085	4.82445	12.98	0.369341
		48.86	20	48.86	4	48.86	7	48.86	14	48.86	24	13.09	3.49908	12.985	0.451529
		48.88	13	48.88	4	48.88	10	48.88	6	48.88	12	13.095	1.42491	12.99	0.496
		48.9	20	48.9	4	48.9	9	48.9	18	48.9	12	13.1	-0.883826	12.995	1.18843
		48.92	16	48.92	7	48.92	8	48.92	8	48.92	11	13.105	-1.26596	13	0.540916
		48.94	16	48.94	4	48.94	12	48.94	14	48.94	7	13.11	-1.67945	13.005	1.51736
		48.96	13	48.96	10	48.96	12	48.96	10	48.96	11	13.115	-1.88933	13.01	4.70052
		48.98	17	48.98	6	48.98	1	48.98	12	48.98	19	13.12	-1.23981	13.015	5.9976
		49	13	49	3	49	5	49	9	49	14	13.125	-0.772332	13.02	5.5422
		49.02	12	49.02	6	49.02	8	49.02	6	49.02	13	13.13	-0.101839	13.025	2.79338
		49.04	9	49.04	4	49.04	10	49.04	8	49.04	14	13.135	1.44805	13.03	-0.604659
		49.06	11	49.06	0	49.06	8	49.06	19	49.06	18	13.14	0.658749	13.035	-1.17432
		49.08	8	49.08	5	49.08	6	49.08	9	49.08	18	13.145	-2.03256	13.04	-1.62413
		49.1	14	49.1	5	49.1	9	49.1	16	49.1	14	13.15	-5.29865	13.045	-1.72403
		49.12	7	49.12	6	49.12	4	49.12	12	49.12	15	13.155	-7.31003	13.05	-0.964658
		49.14	14	49.14	4	49.14	2	49.14	19	49.14	13	13.16	-6.59996	13.055	-0.0553372
		49.16	14	49.16	6	49.16	4	49.16	10	49.16	7	13.165	-3.38459	13.06	0.493748
		49.18	8	49.18	3	49.18	3	49.18	13	49.18	21	13.17	1.46428	13.065	3.79709
		49.2	17	49.2	7	49.2	4	49.2	14	49.2	14	13.175	4.97032	13.07	4.76612
		49.22	5	49.22	3	49.22	6	49.22	13	49.22	14	13.18	5.60482	13.075	5.59521
		49.24	13	49.24	8	49.24	5	49.24	12	49.24	7	13.185	3.53184	13.08	6.44566
		49.26	5	49.26	3	49.26	8	49.26	17	49.26	17	13.19	-0.0400091	13.085	5.7954
		49.28	8	49.28	5	49.28	7	49.28	9	49.28	12	13.195	-3.1968	13.09	6.20028
		49.3	6	49.3	8	49.3	6	49.3	9	49.3	15	13.2	-4.30253	13.095	5.71553
		49.32	21	49.32	2	49.32	5	49.32	7	49.32	18	13.205	-4.76971	13.1	4.26363
		49.34	17	49.34	7	49.34	7	49.34	11	49.34	11	13.21	-0.420985	13.105	-0.100884
		49.36	12	49.36	7	49.36	5	49.36	12	49.36	4	13.215	2.55538	13.11	-1.91411
		49.38	8	49.38	8	49.38	7	49.38	11	49.38	9	13.22	5.66022	13.115	-1.73494
		49.4	14	49.4	4	49.4	11	49.4	9	49.4	9	13.225	7.99532	13.12	-2.57859
		49.42	13	49.42	4	49.42	10	49.42	11	49.42	12	13.23	7.49179	13.125	-3.144
		49.44	10	49.44	7	49.44	6	49.44	13	49.44	15	13.235	5.47766	13.13	-1.97419
		49.46	20	49.46	7	49.46	2	49.46	8	49.46	15	13.24	4.9489	13.135	-1.32568
		49.48	12	49.48	8	49.48	7	49.48	9	49.48	19	13.245	2.46755	13.14	0.629292
		49.5	8	49.5	9	49.5	6	49.5	18	49.5	15	13.25	0.860548	13.145	-0.136491
		49.52	5	49.52	10	49.52	8	49.52	11	49.52	11	13.255	-0.368247	13.15	0.24575
		49.54	14	49.54	6	49.54	3	49.54	15	49.54	11	13.26	-0.267744	13.155	2.35164
		49.56	11	49.56	5	49.56	8	49.56	10	49.56	16	13.265	0.480616	13.16	4.7833
		49.58	16	49.58	9	49.58	3	49.58	9	49.58	10	13.27	-0.599479	13.165	8.04764
		49.6	19	49.6	3	49.6	2	49.6	8	49.6	12	13.275	-1.55838	13.17	9.49371
		49.62	14	49.62	4	49.62	3	49.62	11	49.62	10	13.28	-0.509932	13.175	7.84446
		49.64	7	49.64	7	49.64	4	49.64	13	49.64	14	13.285	0.434705	13.18	4.41666
		49.66	8	49.66	4	49.66	6	49.66	11	49.66	13	13.29	3.02205	13.185	2.82848
		49.68	6	49.68	10	49.68	7	49.68	17	49.68	10	13.295	1.20073	13.19	2.90206
		49.7	14	49.7	9	49.7	6	49.7	9	49.7	10	13.3	0.409039	13.195	5.23717
		49.72	21	49.72	9	49.72	3	49.72	20	49.72	16	13.305	-0.306678	13.2	6.97166
		49.74	12	49.74	7	49.74	10	49.74	12	49.74	9	13.31	-0.855441	13.205	5.13858
		49.76	23	49.76	9	49.76	5	49.76	13	49.76	8	13.315	0.394878	13.21	4.57083
		49.78	25	49.78	16	49.78	2	49.78	9	49.78	14	13.32	1.21891	13.215	3.13131
		49.8	20	49.8	10	49.8	7	49.8	13	49.8	22	13.325	2.68933	13.22	2.79218
		49.82	11	49.82	7	49.82	6	49.82	8	49.82	13	13.33	1.79395	13.225	1.03731
		49.84	16	49.84	4	49.84	6	49.84	8	49.84	21	13.335	0.131165	13.23	-1.28989
		49.86	17	49.86	7	49.86	7	49.86	13	49.86	17	13.34	0.900026	13.235	-1.056
		49.88	22	49.88	9	49.88	11	49.88	9	49.88	8	13.345	1.32463	13.24	0.73104
		49.9	28	49.9	14	49.9	5	49.9	10	49.9	15	13.35	1.58317	13.245	1.03955
[truncated: 12,473 more rows]
